# Supplementary material for: A membrane-bound nuclease directly cleaves phage DNA during genome injection
Source: Nature. 2026 Feb 25;653(8115):861–9. doi: 10.1038/s41586-026-10207-1 (PMC13190303; doi:10.1038/s41586-026-10207-1)
Supplement: Supplementary file 3 — Strains, plasmids, primers and phages used in this study. [file 41586_2026_10207_MOESM3_ESM.xlsx]

## Sheet: Strains in Expts
Figures	ML strain name	DSS strain name	Strain Background	Plasmid name(s)	Plasmid contents	Antibiotic resistance	Chromosomal
1A-B	4803	DSS1	MG1655	pKVS45	EV	CmR
1A-B	4804	DSS2	MG1655	pKVS45-PD-λ-1	SNIPE	CmR
1A-B	4843	DSS429	MG1655	pKVS45-PD-λ-3	PD-λ-3	CmR
1D	4803	DSS1	MG1655	pKVS45	EV	CmR
1D	4804	DSS2	MG1655	pKVS45-PD-λ-1	SNIPE	CmR
1D	4809	DSS63	MG1655	pDSS47	SNIPE(E414A)	CmR
1D	4810	DSS65	MG1655	pDSS49	SNIPE(∆DUF4041)	CmR
1E	4806	DSS46	MG1655	pIF796	Pvan-empty vector	CmR
1E	4844	DSS430	MG1655	pDSS215	Pvan-SNIPE	CmR
1E	4807	DSS48	MG1655	pDSS14	Pvan-SNIPE(∆TM)	CmR
1E	4808	DSS54	MG1655	pDSS44	Pvan-SNIPE(∆TM E414A)	CmR
1E	4846	DSS491	MG1655	pDSS251	Pvan-SNIPE(∆TM ∆DUF4041)	CmR
1F	4841	DSS388	MG1655	pDSS201	Para-SNIPE-mCherry(∆TM)	CmR, AmpR	Δattλ::PN25tetR-FRT ΔattTn7:: FRT-cat-FRT PN25teto-gam-gfp (Tet inducible Gam-GFP)
1F	4842	DSS389	MG1655	pDSS202	Para-SNIPE-mCherry(∆TM E414A)	CmR, AmpR	Δattλ::PN25tetR-FRT ΔattTn7:: FRT-cat-FRT PN25teto-gam-gfp (Tet inducible Gam-GFP)
1G	4803	DSS1	MG1655	pKVS45	EV	CmR
1G	4805	DSS10	MG1655	pDSS7	SNIPE-GFP	CmR
1G	4811	DSS66	MG1655	pDSS50	SNIPE-GFP(E414A)	CmR
1G	4812	DSS71	MG1655	pDSS55	SNIPE-GFP(E414A ∆TM)	CmR
1G	4814	DSS76	MG1655	pDSS58	SNIPE-GFP(E414A ∆DUF4041)	CmR
1G	4815	DSS78	MG1655	pDSS60	SNIPE-GFP(E414A ∆TM ∆DUF4041)	CmR
2A	4803	DSS1	MG1655	pKVS45	EV	CmR
2A	4804	DSS2	MG1655	pKVS45-PD-λ-1	SNIPE	CmR
2B-C	4831	DSS316	MG1655	pKVS45 + pALA3047	EV + Ptrc-cfp-P1-Δ30parB-ampR	CmR, AmpR
2B-C	4833	DSS319	MG1655	pKVS45-PD-λ-1 + pALA3047	SNIPE + Ptrc-cfp-P1-Δ30parB-ampR	CmR, AmpR
2B-C	4835	DSS322	MG1655	pDSS47 + pALA3047	SNIPE(E414A) + Ptrc-cfp-P1-Δ30parB-ampR	CmR, AmpR
2B-C	4830	DSS315	MG1655	pKVS45	EV	CmR, KanR	λ cI857 ind- stf::P1parS-kanR
2D	4803	DSS1	MG1655	pKVS45	EV	CmR
2D	4804	DSS2	MG1655	pKVS45-PD-λ-1	SNIPE	CmR
2D	4809	DSS63	MG1655	pDSS47	SNIPE(E414A)	CmR
2D	4813	DSS74	MG1655			KanR	∆lamB::kanR
2E-F	4832	DSS317	MG1655	pKVS45 + pALA3047	EV + Ptrc-cfp-P1-Δ30parB-ampR (ColE1 origin)	CmR, AmpR, KanR	λ cI857 ind- stf::P1parS-kanR
2E-F	4834	DSS320	MG1655	pKVS45-PD-λ-1 + pALA3047	SNIPE + Ptrc-cfp-P1-Δ30parB-ampR (ColE1 origin)	CmR, AmpR, KanR	λ cI857 ind- stf::P1parS-kanR
3B	4803	DSS1	MG1655	pKVS45	EV	CmR
3B	4804	DSS2	MG1655	pKVS45-PD-λ-1	SNIPE	CmR
3B	4823	DSS123	MG1655	pKVS45	EV	CmR, KanR	∆manYZ::kanR
3B	4824	DSS124	MG1655	pKVS45-PD-λ-1	SNIPE	CmR, KanR	∆manYZ::kanR
3B	4825	DSS126	MG1655	pKVS45	EV	CmR, KanR	∆lamB::kanR
3B	4826	DSS127	MG1655	pKVS45-PD-λ-1	SNIPE	CmR, KanR	∆lamB::kanR
3C	4850	DSS585	MG1655	pDSS313 + pDSS7	Pvan-manXYZ(TurboID-FLAG-manZ) + SNIPE-GFP	CmR, AmpR, KanR	∆manXYZ::kanR
3C	4854	DSS676	MG1655	pDSS382 + pDSS7	Pvan-ftsH-TurboID + SNIPE-GFP	CmR, AmpR
3D	4816	DSS80	ECOR13	pKVS45	EV	CmR
3D	4817	DSS83	ECOR13	pKVS45-PD-λ-1	SNIPE	CmR
3D	4827	DSS145	ECOR13	pKVS45	EV	CmR, KanR	∆manYZ::kanR
3D	4828	DSS146	ECOR13	pKVS45-PD-λ-1	SNIPE	CmR, KanR	∆manYZ::kanR
4A	4803	DSS1	MG1655	pKVS45	EV	CmR
4A	4804	DSS2	MG1655	pKVS45-PD-λ-1	SNIPE	CmR
4A	4823	DSS123	MG1655	pKVS45	EV	CmR, KanR	∆manYZ::kanR
4A	4824	DSS124	MG1655	pKVS45-PD-λ-1	SNIPE	CmR, KanR	∆manYZ::kanR
4B-D	4803	DSS1	MG1655	pKVS45	EV	CmR
4B-D	4804	DSS2	MG1655	pKVS45-PD-λ-1	SNIPE	CmR
4B-D	4851	DSS602	MG1655	pDSS336	SNIPE(L253H, E264K, K305N)	CmR
4B-D	4852	DSS603	MG1655	pDSS337	SNIPE(E223K, T319A)	CmR
4B-D	4853	DSS604	MG1655	pDSS338	SNIPE(W257R, I308V)	CmR
4E	5080	DSS814	MG1655	pSup-pBpaRS-6TRN + pDSS484	pSup-pBpaRS-6TRN + SNIPE-FLAG (W257R, I308V, N250amber/pBPA)	CmR, AmpR
4E	5081	DSS828	MG1655	pSup-pBpaRS-6TRN + pDSS498	pSup-pBpaRS-6TRN + SNIPE-FLAG (N250amber/pBPA)	CmR, AmpR
ExtData1A	4803	DSS1	MG1655	pKVS45	EV	CmR
ExtData1A	4804	DSS2	MG1655	pKVS45-PD-λ-1	SNIPE	CmR
ExtData1E	4836	DSS332	DH5alpha	pDSS215	Pvan-SNIPE	CmR
ExtData1E	4837	DSS333	DH5alpha	pDSS177	Pvan-SNIPE(E414A)(phoAlacZ insertion aa1)	CmR
ExtData1E	4838	DSS334	DH5alpha	pDSS178	Pvan-SNIPE(E414A)(phoAlacZ insertion aa30)	CmR
ExtData1E	4839	DSS335	DH5alpha	pDSS179	Pvan-SNIPE(E414A)(phoAlacZ insertion aa120)	CmR
ExtData1E	4840	DSS336	DH5alpha	pDSS180	Pvan-SNIPE(E414A)(phoAlacZ insertion aa500)	CmR
ExtData1G	4856	DSS686	MG1655	pDSS240	EV	CmR, AmpR	Δattλ::PN25tetR-FRT ΔattTn7:: FRT-cat-FRT PN25teto-gam-gfp (Tet inducible Gam-GFP)
ExtData1G	4841	DSS388	MG1655	pDSS201	Para-SNIPE-mCherry(∆TM)	CmR, AmpR	Δattλ::PN25tetR-FRT ΔattTn7:: FRT-cat-FRT PN25teto-gam-gfp (Tet inducible Gam-GFP)
ExtData1G	4842	DSS389	MG1655	pDSS202	Para-SNIPE-mCherry(∆TM E414A)	CmR, AmpR	Δattλ::PN25tetR-FRT ΔattTn7:: FRT-cat-FRT PN25teto-gam-gfp (Tet inducible Gam-GFP)
ExtData1G	4857	DSS688	MG1655	pDSS252	Para-SNIPE-mCherry(∆TM ∆DUF4041)	CmR, AmpR	Δattλ::PN25tetR-FRT ΔattTn7:: FRT-cat-FRT PN25teto-gam-gfp (Tet inducible Gam-GFP)
ExtData1G	4858	DSS689	MG1655	pDSS394	Para-EcoRI R-mCherry	CmR, AmpR	Δattλ::PN25tetR-FRT ΔattTn7:: FRT-cat-FRT PN25teto-gam-gfp (Tet inducible Gam-GFP)
ExtData2A	4803	DSS1	MG1655	pKVS45	EV	CmR
ExtData2A	4804	DSS2	MG1655	pKVS45-PD-λ-1	SNIPE	CmR
ExtData2A	4805	DSS10	MG1655	pDSS7	SNIPE-GFP	CmR
ExtData2B	4811	DSS66	MG1655	pDSS50	SNIPE-GFP(E414A)	CmR
ExtData2B	4812	DSS71	MG1655	pDSS55	SNIPE-GFP(E414A ∆TM)	CmR
ExtData2B	4814	DSS76	MG1655	pDSS58	SNIPE-GFP(E414A ∆DUF4041)	CmR
ExtData2B	4815	DSS78	MG1655	pDSS60	SNIPE-GFP(E414A ∆TM ∆DUF4041)	CmR
ExtData2C	4811	DSS66	MG1655	pDSS50	SNIPE-GFP(E414A)	CmR
ExtData2C	4812	DSS71	MG1655	pDSS55	SNIPE-GFP(E414A ∆TM)	CmR
ExtData2D	5082	DSS862	MG1655	pIF796 + pDSS120	Pvan-No ORF + EV	CmR, AmpR
ExtData2D	5083	DSS863	MG1655	pIF796 + pDSS122	Pvan-No ORF + SNIPE	CmR, AmpR
ExtData2D	5084	DSS866	MG1655	pDSS508 + pDSS120	Pvan-malF(TM1-2)-GFP-fis + EV	CmR, AmpR
ExtData2D	5085	DSS867	MG1655	pDSS508 + pDSS122	Pvan-malF(TM1-2)-GFP-fis + SNIPE	CmR, AmpR
ExtData2F	4818	DSS87	MG1655	pDSS61	DUF4041-Linker-Nuclease-GFP(E414A)	CmR
ExtData2F	4819	DSS88	MG1655	pDSS62	Linker-Nuclease-GFP(E414A)	CmR
ExtData2F	4820	DSS89	MG1655	pDSS63	Nuclease-GFP(E414A)	CmR
ExtData2F	4821	DSS90	MG1655	pDSS83	DUF4041-GFP	CmR
ExtData2F	4822	DSS91	MG1655	pDSS84	DUF4041-Linker-GFP	CmR
ExtData3A	4833	DSS319	MG1655	pKVS45-PD-λ-1 + pALA3047	SNIPE + Ptrc-cfp-P1-Δ30parB-ampR	CmR, AmpR
ExtData3B	4831	DSS316	MG1655	pKVS45 + pALA3047	EV + Ptrc-cfp-P1-Δ30parB-ampR	CmR, AmpR
ExtData3B	4833	DSS319	MG1655	pKVS45-PD-λ-1 + pALA3047	SNIPE + Ptrc-cfp-P1-Δ30parB-ampR	CmR, AmpR
ExtData3B	4835	DSS322	MG1655	pDSS47 + pALA3047	SNIPE(E414A) + Ptrc-cfp-P1-Δ30parB-ampR	CmR, AmpR
ExtData3B	4830	DSS315	MG1655	pKVS45	EV	CmR, KanR	λ cI857 ind- stf::P1parS-kanR
ExtData3C	4803	DSS1	MG1655	pKVS45	EV	CmR
ExtData3C	4804	DSS2	MG1655	pKVS45-PD-λ-1	SNIPE	CmR
ExtData3C	4809	DSS63	MG1655	pDSS47	SNIPE(E414A)	CmR
ExtData3C	4813	DSS74	MG1655			KanR	∆lamB::kanR
ExtData4A	4803	DSS1	MG1655	pKVS45	EV	CmR
ExtData4A	4847	DSS501	MG1655	pDSS264	SNIPE-TurboID-FLAG	CmR
ExtData4B	4803	DSS1	MG1655	pKVS45	EV	CmR
ExtData4B	4829	DSS147	MG1655			KanR	∆manXYZ::kanR
ExtData4B	4848	DSS582	MG1655	pDSS313	Pvan-manXYZ(TurboID-FLAG-manZ)	AmpR, KanR	∆manXYZ::kanR
ExtData4B	4849	DSS584	MG1655	pDSS313 + pKVS-PD-λ-1	Pvan-manXYZ(TurboID-FLAG-manZ) + SNIPE	CmR, AmpR, KanR	∆manXYZ::kanR
ExtData4C	4850	DSS585	MG1655	pDSS313 + pDSS7	Pvan-manXYZ(TurboID-FLAG-manZ) + SNIPE-GFP	CmR, AmpR, KanR	∆manXYZ::kanR
ExtData4C	4854	DSS676	MG1655	pDSS382 + pDSS7	Pvan-ftsH-TurboID + SNIPE-GFP	CmR, AmpR
ExtData4C	4855	DSS678	MG1655	pDSS390 + pDSS7	Pvan-proW-TurboID + SNIPE-GFP	CmR, AmpR
ExtData4D	4850	DSS585	MG1655	pDSS313 + pDSS7	Pvan-manXYZ(TurboID-FLAG-manZ) + SNIPE-GFP	CmR, AmpR, KanR	∆manXYZ::kanR
ExtData4D	4854	DSS676	MG1655	pDSS382 + pDSS7	Pvan-ftsH-TurboID + SNIPE-GFP	CmR, AmpR
ExtData4E	4850	DSS585	MG1655	pDSS313 + pDSS7	Pvan-manXYZ(TurboID-FLAG-manZ) + SNIPE-GFP	CmR, AmpR, KanR	∆manXYZ::kanR
ExtData4E	4855	DSS678	MG1655	pDSS390 + pDSS7	Pvan-proW-TurboID + SNIPE-GFP	CmR, AmpR
ExtData4F	4850	DSS585	MG1655	pDSS313 + pDSS7	Pvan-manXYZ(TurboID-FLAG-manZ) + SNIPE-GFP	CmR, AmpR, KanR	∆manXYZ::kanR
ExtData4G	4849	DSS584	MG1655	pDSS313 + pKVS45-PD-λ-1	Pvan-manXYZ(TurboID-FLAG-manZ) + SNIPE	CmR, AmpR, KanR	∆manXYZ::kanR
ExtData4H-I	4803	DSS1	MG1655	pKVS45	EV	CmR
ExtData4H-I	4804	DSS2	MG1655	pKVS45-PD-λ-1	SNIPE	CmR
ExtData4H-I	4823	DSS123	MG1655	pKVS45	EV	CmR, KanR	∆manYZ::kanR
ExtData4J	4850	DSS585	MG1655	pDSS313 + pDSS7	Pvan-manXYZ(TurboID-FLAG-manZ) + SNIPE-GFP	CmR, AmpR, KanR	∆manXYZ::kanR
ExtData4J	4848	DSS582	MG1655	pDSS313	Pvan-manXYZ(TurboID-FLAG-manZ)	AmpR, KanR	∆manXYZ::kanR
ExtData6B	4803	DSS1	MG1655	pKVS45	EV	CmR
ExtData6B	4804	DSS2	MG1655	pKVS45-PD-λ-1	SNIPE	CmR
ExtData6B	4851	DSS602	MG1655	pDSS336	SNIPE(L253H, E264K, K305N)	CmR
ExtData6B	4852	DSS603	MG1655	pDSS337	SNIPE(E223K, T319A)	CmR
ExtData6B	4853	DSS604	MG1655	pDSS338	SNIPE(W257R, I308V)	CmR
ExtData6B	4859	DSS697	MG1655	pDSS402	SNIPE(L253H)	CmR
ExtData6B	4860	DSS698	MG1655	pDSS403	SNIPE(E264K)	CmR
ExtData6B	4861	DSS699	MG1655	pDSS404	SNIPE(K305N)	CmR
ExtData6B	4862	DSS700	MG1655	pDSS405	SNIPE(E223K)	CmR
ExtData6B	4863	DSS701	MG1655	pDSS406	SNIPE(T319A)	CmR
ExtData6B	4864	DSS702	MG1655	pDSS407	SNIPE(W257R)	CmR
ExtData6B	4865	DSS703	MG1655	pDSS408	SNIPE(I308V)	CmR
ExtData6C	4803	DSS1	MG1655	pKVS45	EV	CmR
ExtData6C	4804	DSS2	MG1655	pKVS45-PD-λ-1	SNIPE	CmR
ExtData6C	4851	DSS602	MG1655	pDSS336	SNIPE(L253H, E264K, K305N)	CmR
ExtData6C	4852	DSS603	MG1655	pDSS337	SNIPE(E223K, T319A)	CmR
ExtData6C	4853	DSS604	MG1655	pDSS338	SNIPE(W257R, I308V)	CmR
ExtData7A-B	4803	DSS1	MG1655	pKVS45	EV	CmR
ExtData7A-B	4804	DSS2	MG1655	pKVS45-PD-λ-1	SNIPE	CmR
ExtData7A-B	4851	DSS602	MG1655	pDSS336	SNIPE(L253H, E264K, K305N)	CmR
ExtData7A-B	4852	DSS603	MG1655	pDSS337	SNIPE(E223K, T319A)	CmR
ExtData7A-B	4853	DSS604	MG1655	pDSS338	SNIPE(W257R, I308V)	CmR
ExtData8A-B	5078	DSS806	MG1655	pSup-pBpaRS-6TRN + pDSS240	pSup-pBpaRS-6TRN + EV	CmR, AmpR
ExtData8A-B	5079	DSS808	MG1655	pSup-pBpaRS-6TRN + pDSS475	pSup-pBpaRS-6TRN + SNIPE-FLAG	CmR, AmpR
ExtData8A-B	5080	DSS814	MG1655	pSup-pBpaRS-6TRN + pDSS484	pSup-pBpaRS-6TRN + SNIPE-FLAG (W257R, I308V, N250amber/pBPA)	CmR, AmpR
ExtData8A-B	5081	DSS828	MG1655	pSup-pBpaRS-6TRN + pDSS498	pSup-pBpaRS-6TRN + SNIPE-FLAG (N250amber/pBPA)	CmR, AmpR

## Sheet: Strains Condensed
ML strain name	DSS strain name	Strain Background	Plasmid name(s)	Plasmid contents	Antibiotic resistance	Chromosomal	Notes
4803	DSS1	MG1655	pKVS45	EV	CmR
4804	DSS2	MG1655	pKVS45-PD-λ-1	SNIPE	CmR
4805	DSS10	MG1655	pDSS7	SNIPE-GFP	CmR
4806	DSS46	MG1655	pIF796	Pvan-empty vector	CmR
4807	DSS48	MG1655	pDSS14	Pvan-SNIPE(∆TM)	CmR
4808	DSS54	MG1655	pDSS44	Pvan-SNIPE(∆TM E414A)	CmR
4809	DSS63	MG1655	pDSS47	SNIPE(E414A)	CmR
4810	DSS65	MG1655	pDSS49	SNIPE(∆DUF4041)	CmR
4811	DSS66	MG1655	pDSS50	SNIPE-GFP(E414A)	CmR
4812	DSS71	MG1655	pDSS55	SNIPE-GFP(E414A ∆TM)	CmR
4813	DSS74	MG1655			KanR	∆lamB::kanR
4814	DSS76	MG1655	pDSS58	SNIPE-GFP(E414A ∆DUF4041)	CmR
4815	DSS78	MG1655	pDSS60	SNIPE-GFP(E414A ∆TM ∆DUF4041)	CmR
4816	DSS80	ECOR13	pKVS45	EV	CmR
4817	DSS83	ECOR13	pKVS45-PD-λ-1	SNIPE	CmR
4818	DSS87	MG1655	pDSS61	DUF4041-Linker-Nuclease-GFP(E414A)	CmR
4819	DSS88	MG1655	pDSS62	Linker-Nuclease-GFP(E414A)	CmR
4820	DSS89	MG1655	pDSS63	Nuclease-GFP(E414A)	CmR
4821	DSS90	MG1655	pDSS83	DUF4041-GFP	CmR
4822	DSS91	MG1655	pDSS84	DUF4041-Linker-GFP	CmR
4823	DSS123	MG1655	pKVS45	EV	CmR, KanR	∆manYZ::kanR
4824	DSS124	MG1655	pKVS45-PD-λ-1	SNIPE	CmR, KanR	∆manYZ::kanR
4825	DSS126	MG1655	pKVS45	EV	CmR, KanR	∆lamB::kanR
4826	DSS127	MG1655	pKVS45-PD-λ-1	SNIPE	CmR, KanR	∆lamB::kanR
4827	DSS145	ECOR13	pKVS45	EV	CmR, KanR	∆manYZ::kanR
4828	DSS146	ECOR13	pKVS45-PD-λ-1	SNIPE	CmR, KanR	∆manYZ::kanR
4829	DSS147	MG1655			KanR	∆manXYZ::kanR
4830	DSS315	MG1655	pKVS45	EV	CmR, KanR	λ cI857 ind- stf::P1parS-kanR	Prophage generated in Tal et al. 2014, PMID: 24799672
4831	DSS316	MG1655	pKVS45 + pALA3047	EV + Ptrc-cfp-P1-Δ30parB-ampR	CmR, AmpR
4832	DSS317	MG1655	pKVS45 + pALA3047	EV + Ptrc-cfp-P1-Δ30parB-ampR	CmR, AmpR, KanR	λ cI857 ind- stf::P1parS-kanR	Prophage generated in Tal et al. 2014, PMID: 24799672
4833	DSS319	MG1655	pKVS-PD-λ-1 + pALA3047	SNIPE + Ptrc-cfp-P1-Δ30parB-ampR	CmR, AmpR
4834	DSS320	MG1655	pKVS-PD-λ-1 + pALA3047	SNIPE + Ptrc-cfp-P1-Δ30parB-ampR	CmR, AmpR, KanR	λ cI857 ind- stf::P1parS-kanR	Prophage generated in Tal et al. 2014, PMID: 24799672
4835	DSS322	MG1655	pDSS47 + pALA3047	SNIPE(E414A) + Ptrc-cfp-P1-Δ30parB-ampR	CmR, AmpR
4836	DSS332	DH5alpha	pDSS215	Pvan-SNIPE	CmR
4837	DSS333	DH5alpha	pDSS177	Pvan-SNIPE(E414A)(phoAlacZ insertion aa1)	CmR
4838	DSS334	DH5alpha	pDSS178	Pvan-SNIPE(E414A)(phoAlacZ insertion aa30)	CmR
4839	DSS335	DH5alpha	pDSS179	Pvan-SNIPE(E414A)(phoAlacZ insertion aa120)	CmR
4840	DSS336	DH5alpha	pDSS180	Pvan-SNIPE(E414A)(phoAlacZ insertion aa500)	CmR
4841	DSS388	MG1655	pDSS201	Para-SNIPE-mCherry(∆TM)	CmR, AmpR	∆attλ::PN25tetR-FRT ∆attTn7:: FRT-cat-FRT PN25teto-gam-gfp (Tet inducible Gam-GFP)	Background strain with Gam-GFP derived from Thompson et. al 2022, PMID: 34964191
4842	DSS389	MG1655	pDSS202	Para-SNIPE-mCherry(∆TM E414A)	CmR, AmpR	∆attλ::PN25tetR-FRT ∆attTn7:: FRT-cat-FRT PN25teto-gam-gfp (Tet inducible Gam-GFP)	Background strain with Gam-GFP derived from Thompson et. al 2022, PMID: 34964191
4843	DSS429	MG1655	pKVS45-PD-λ-3	PD-λ-3	CmR
4844	DSS430	MG1655	pDSS215	Pvan-SNIPE	CmR
4845	DSS445	MG1655			KanR	∆tonB::kanR
4846	DSS491	MG1655	pDSS251	Pvan-SNIPE(∆TM ∆DUF4041)	CmR
4847	DSS501	MG1655	pDSS264	SNIPE-TurboID	CmR
4848	DSS582	MG1655	pDSS313	Pvan-manXYZ(TurboID-manZ)	AmpR, KanR	∆manXYZ::kanR
4849	DSS584	MG1655	pDSS313 + pKVS-PD-λ-1	Pvan-manXYZ(TurboID-manZ) + SNIPE	CmR, AmpR, KanR	∆manXYZ::kanR
4850	DSS585	MG1655	pDSS313 + pDSS7	Pvan-manXYZ(TurboID-manZ) + SNIPE-GFP	CmR, AmpR, KanR	∆manXYZ::kanR
4851	DSS602	MG1655	pDSS336	SNIPE(L253H, E264K, K305N)	CmR
4852	DSS603	MG1655	pDSS337	SNIPE(E223K, T319A)	CmR
4853	DSS604	MG1655	pDSS338	SNIPE(W257R, I308V)	CmR
4854	DSS676	MG1655	pDSS382 + pDSS7	Pvan-ftsH-TurboID + SNIPE-GFP	CmR, AmpR
4855	DSS678	MG1655	pDSS390 + pDSS7	Pvan-proW-TurboID + SNIPE-GFP	CmR, AmpR
4856	DSS686	MG1655	pDSS240	EV	CmR, AmpR	∆attλ::PN25tetR-FRT ∆attTn7:: FRT-cat-FRT PN25teto-gam-gfp (Tet inducible Gam-GFP)	Background strain with Gam-GFP derived from Thompson et. al 2022, PMID: 34964191
4857	DSS688	MG1655	pDSS252	Para-SNIPE-mCherry(∆TM ∆DUF4041)	CmR, AmpR	∆attλ::PN25tetR-FRT ∆attTn7:: FRT-cat-FRT PN25teto-gam-gfp (Tet inducible Gam-GFP)	Background strain with Gam-GFP derived from Thompson et. al 2022, PMID: 34964191
4858	DSS689	MG1655	pDSS394	Para-EcoRI R-mCherry	CmR, AmpR	∆attλ::PN25tetR-FRT ∆attTn7:: FRT-cat-FRT PN25teto-gam-gfp (Tet inducible Gam-GFP)	Background strain with Gam-GFP derived from Thompson et. al 2022, PMID: 34964191
4859	DSS697	MG1655	pDSS402	SNIPE(L253H)	CmR
4860	DSS698	MG1655	pDSS403	SNIPE(E264K)	CmR
4861	DSS699	MG1655	pDSS404	SNIPE(K305N)	CmR
4862	DSS700	MG1655	pDSS405	SNIPE(E223K)	CmR
4863	DSS701	MG1655	pDSS406	SNIPE(T319A)	CmR
4864	DSS702	MG1655	pDSS407	SNIPE(W257R)	CmR
4865	DSS703	MG1655	pDSS408	SNIPE(I308V)	CmR
5078	DSS806	MG1655	pSup-pBpaRS-6TRN + pDSS240	pSup-pBpaRS-6TRN + EV	CmR, AmpR
5079	DSS808	MG1655	pSup-pBpaRS-6TRN + pDSS475	pSup-pBpaRS-6TRN + SNIPE-FLAG	CmR, AmpR
5080	DSS814	MG1655	pSup-pBpaRS-6TRN + pDSS484	pSup-pBpaRS-6TRN + SNIPE-FLAG (W257R, I308V, N250amber/pBPA)	CmR, AmpR
5081	DSS828	MG1655	pSup-pBpaRS-6TRN + pDSS498	pSup-pBpaRS-6TRN + SNIPE-FLAG (N250amber/pBPA)	CmR, AmpR
5082	DSS862	MG1655	pIF796 + pDSS240	Pvan-No ORF + EV	CmR, AmpR
5083	DSS863	MG1655	pIF796 + pDSS122	Pvan-No ORF + SNIPE	CmR, AmpR
5084	DSS866	MG1655	pDSS508 + pDSS240	Pvan-malF(TM1-2)-GFP-fis + EV	CmR, AmpR
5085	DSS867	MG1655	pDSS508 + pDSS122	Pvan-malF(TM1-2)-GFP-fis + SNIPE	CmR, AmpR

## Sheet: Plasmids
Plasmid name	Plasmid contents	Antibiotic Resistance	Source
pKVS45	EV	CmR	Vassallo et. al 2022, PMID: 36123438
pKVS45-PD-λ-1	SNIPE	CmR	Vassallo et. al 2022, PMID: 36123438
pKVS45-PD-λ-3	PD-λ-3	CmR	Vassallo et. al 2022, PMID: 36123438
pALA3047	Ptrc-cfp-P1-Δ30parB-ampR	AmpR	Yao et al. 2021, PMID: 34916284
pIF796	Pvan-empty vector	CmR	Frumkin & Laub 2023, PMID: 37945946
pSup-pBpaRS-6TRN	Amber suppressor tRNA, M. jannaschii tyrosyl-tRNA synthetase (MjTyrRS)	CmR	Ryu & Schultz 2006, PMID 16554830
pDSS7	SNIPE-GFP	CmR	This study
pDSS14	Pvan-SNIPE(∆TM)	CmR	This study
pDSS44	Pvan-SNIPE(∆TM E414A)	CmR	This study
pDSS47	SNIPE(E414A)	CmR	This study
pDSS49	SNIPE(∆DUF4041)	CmR	This study
pDSS50	SNIPE-GFP(E414A)	CmR	This study
pDSS55	SNIPE-GFP(E414A ∆TM)	CmR	This study
pDSS58	SNIPE-GFP(E414A ∆DUF4041)	CmR	This study
pDSS60	SNIPE-GFP(E414A ∆TM ∆DUF4041)	CmR	This study
pDSS61	DUF4041-Linker-GY-GFP(E414A)	CmR	This study
pDSS62	Linker-GY-GFP(E414A)	CmR	This study
pDSS63	GY-GFP(E414A)	CmR	This study
pDSS83	DUF4041-GFP	CmR	This study
pDSS84	DUF4041-linker-GFP	CmR	This study
pDSS122	SNIPE	AmpR	This study
pDSS177	Pvan-SNIPE(E414A)(phoAlacZ insertion aa1)	CmR	This study
pDSS178	Pvan-SNIPE(E414A)(phoAlacZ insertion aa30)	CmR	This study
pDSS179	Pvan-SNIPE(E414A)(phoAlacZ insertion aa120)	CmR	This study
pDSS180	Pvan-SNIPE(E414A)(phoAlacZ insertion aa500)	CmR	This study
pDSS201	Para-SNIPE-mCherry(∆TM)	AmpR	This study
pDSS202	Para-SNIPE-mCherry(∆TM E414A)	AmpR	This study
pDSS215	Pvan-SNIPE	CmR	This study
pDSS240	EV	AmpR	This study
pDSS251	Pvan-SNIPE(∆TM ∆DUF4041)	CmR	This study
pDSS252	Para-SNIPE-mCherry(∆TM ∆DUF4041)	AmpR	This study
pDSS264	SNIPE-TurboID-FLAG	CmR	This study
pDSS313	Pvan-manXYZ(TurboID-manZ)	AmpR	This study
pDSS336	SNIPE(L253H, E264K, K305N)	CmR	This study
pDSS337	SNIPE(E223K, T319A)	CmR	This study
pDSS338	SNIPE(W257R, I308V)	CmR	This study
pDSS382	Pvan-ftsH-TurboID	AmpR	This study
pDSS390	Pvan-proW-TurboID	AmpR	This study
pDSS394	Para-EcoRI R-mCherry	AmpR	This study
pDSS402	SNIPE(L253H)	CmR	This study
pDSS403	SNIPE(E264K)	CmR	This study
pDSS404	SNIPE(K305N)	CmR	This study
pDSS405	SNIPE(E223K)	CmR	This study
pDSS406	SNIPE(T319A)	CmR	This study
pDSS407	SNIPE(W257R)	CmR	This study
pDSS408	SNIPE(I308V)	CmR	This study
pDSS475	SNIPE-FLAG	AmpR	This study
pDSS498	SNIPE-FLAG (N250amber)	AmpR	This study
pDSS484	SNIPE-FLAG (W257R, I308V, N250amber/pBPA)	AmpR	This study
pDSS508	Pvan-malF(TM1-2)-GFP-fis	CmR	This study

## Sheet: Oligos
Oligo name	Sequence
oDS3	CGTCGTCCTTGTAGTCGCTTCCGCTTCCGCTTCCGCTTCCAATTGCATCTGCAAACTCTGGGGTTTTTC
oDS4	GAAGCGGAAGCGGAAGCGACTACAAGGACGACGATGACAAGTAATTAATTTGTAGTAGCAATAAAGCAGGCATCGTTGAG
oDS5	ACCTTTGCTAACGCTTCCGCTTCCGCTTCCAATTGCATCTGCAAACTCTGGGGTTTTTC
oDS6	CGAAAAACCCCAGAGTTTGCAGATGCAATTGGAAGCGGAAGCGGAAGCGT
oDS7	GATGCCTGCTTTATTGCTACTACAAATTAATTATTTATACAGTTCATCCATACCGTGGGTAATGCC
oDS8	ACCCACGGTATGGATGAACTGTATAAATAATTAATTTGTAGTAGCAATAAAGCAGGCATCGTTGAG
oDS30	TTAATACTAGAGAAAGAGGGGAAATACTAGATGACTCAAACTCCTCTATTACTTGCAATC
oDS31	GCCTCTTTTCTGGAATTTGGTACCGAGTTAAATTGCATCTGCAAACTCTGGGGTTTTTCG
oDS47	ATAGCACGAATGACTCAAACTAAACGCATCAAAAAAATACAATTAGAATTAAGTGATAGC
oDS48	TTAATTCTAATTGTATTTTTTTGATGCGTTTAGTTTGAGTCATTCGTGCTATTCCTTACG
oDS51	AGGGTAAAAAAATGACAGACAGAAATATCCTTGAGGAATTGTGGCTTACCCATGAATATC
oDS52	CATGGGTAAGCCACAATTCCTCAAGGATATTTCTGTCTGTCATTTTTTTACCCTCTGCTC
oDS92	TATCGAAGACATCATGTAGTTTTTTAGCTAATGATGGAGCGTCCTCCGAATAAATCATGG
oDS93	ACGCTCCATCATTAGCTAAAAAACTACATGATGTCTTCGATAAAAAGAGAGTCAATCTTG
oDS94	AATCGATAAGTAACGTATTGTGTTGATTATCACTCAGTTTTCACACTTAAGTCTTACGTAAACAGGAGAAGTACAGTGTAGGCTGGAGCTGCTTCG
oDS95	TACCAGGTCCGTGATTGTCATTAATCCTCCAGATAAAAAAACGGGGCCAAAAGGCCCCGGTAGTGTACAACAGTCCATATGAATATCCTCCTTAG
oDS96	TTAAGCACCCCACAAAACACACAAAGCCTGTCACAGGTGATGTGAAAAAAGAAAAGCAATGACTCAGGAGATAGAGTGTAGGCTGGAGCTGCTTCG
oDS97	AAGACGCGCAAGCGTCGCATCAGGCGTTGGTTGCCGAATGCGGCGTAAACGCCTTATCCGGCCCAGGTTTTGCTACATATGAATATCCTCCTTAG
oDS138	CTGATGGATTTTATTTTGTTTTTAAACATTCGTGCTATTCCTTACGGACAATTTAAGACG
oDS139	GAATAGCACGAATGTTTAAAAACAAAATAAAATCCATCAGGGATGAACAGAAATTAATGC
oDS140	CTTATTTCTGCCTGTTCTTCTTTTTCCATTCGTGCTATTCCTTACGGACAATTTAAGACG
oDS141	TGTCCGTAAGGAATAGCACGAATGGAAAAAGAAGAACAGGCAGAAATAAGGGCACAAATG
oDS142	TAAACATGACCTTGTTTGGTTTGTTGCATTCGTGCTATTCCTTACGGACAATTTAAGACG
oDS143	AGGAATAGCACGAATGCAACAAACCAAACAAGGTCATGTTTATATTATTTCGAACATAGG
oDS144	TTGCTAACGCTTCCGCTTCCGCTTCCTTTCTGTTTTTGCTCACGATATTCATGGGTAAGC
oDS145	GAATTGTGGCTTACCCATGAATATCGTGAGCAAAAACAGAAAGGAAGCGGAAGCGGAAGC
oDS146	TTGCTAACGCTTCCGCTTCCGCTTCCTGCCATGGATAATGCTCTTTGATGCTTTGATTCA
oDS147	AGGCTGAATCAAAGCATCAAAGAGCATTATCCATGGCAGGAAGCGGAAGCGGAAGCGTTA
oDS148	TGACATCCATCTAGTATTTCCCCTCTTTCTCTAGTATTAAACAAAATTATTTGTAGAGGC
oDS149	CTAGAGAAAGAGGGGAAATACTAGATGGATGTCATTAAAAAGAAACATTGGTGGCAAAGC
odS170	GCAATGGTCACCTAGTATTTCCCCTCTTTCTCTAGTATTAAACAAAATTATTTGTAGAGG
oDS171	AATACTAGAGAAAGAGGGGAAATACTAGGTGACCATTGCTATTGTTATAGGCACACATGG
oDS172	CCCCTTTCGGGAGGCCTCTTTTCTGGAATTTGGTACCGAGTTACAGTCCCAGCAGGCCGC
oDS173	CTGGTTACGCTTGCGGCCTGCTGGGACTGTAACTCGGTACCAAATTCCAGAAAAGAGGCC
oDS174	CCTTTGCAAACGAATGTGACAAGGATATTTTACCTTTCGAAATTTCTGCTAATCGAAAGTTAAATTACGGTGTAGGCTGGAGCTGCTTCG
oDS411	CGGGCGCTTCCGCTTCCGCTACCACTTCCCATCTAGTATTTCCCCTCTTTCTCTAGTATTAAACAAAATTATTTGTAGAG
oDS412	GGGGAAATACTAGATGGGAAGTGGTAGCGGAAGCGGAAGCGCCCGGACACCAGAAATGCC
oDS413	AATAGAGGAGTTTGAGTGCTCCCGCTTCCACTACCGCTTCCGCGCCATTCGCCATTCAGG
oDS414	CGCGGAAGCGGTAGTGGAAGCGGGAGCACTCAAACTCCTCTATTACTTGCAATCATATTTTTATTGGTTG
oDS415	GGCGCTTCCGCTTCCGCTACCACTTCCTATTTTTTTGATGCGTTTGATTGCAGCTATATAAAGAACAAG
oDS416	ACGCATCAAAAAAATAGGAAGTGGTAGCGGAAGCGGAAGCGCCCGGACACCAGAAATGCC
oDS417	TCACTTAATTCTAATTGGCTCCCGCTTCCACTACCGCTTCCGCGCCATTCGCCATTCAGG
oDS418	GGAAGCGGTAGTGGAAGCGGGAGCCAATTAGAATTAAGTGATAGCAATCAAAAAAATGAAGAATACAAATCTCG
oDS419	GCGCTTCCGCTTCCGCTACCACTTCCCCTTACTAGTTTATCATATATTTCTTTCTTCTCTTTATAAGTTCTTCTTAGCTC
oDS420	TGATAAACTAGTAAGGGGAAGTGGTAGCGGAAGCGGAAGCGCCCGGACACCAGAAATGCC
oDS421	GAATAAATAGAAATTTGGCTCCCGCTTCCACTACCGCTTCCGCGCCATTCGCCATTCAGG
oDS422	GAAGCGGTAGTGGAAGCGGGAGCCAAATTTCTATTTATTCAGAAGATGTTGAGCTAGCCG
oDS423	CTGGTGTCCGGGCGCTTCCGCTTCCGCTACCACTTCCAATTGCATCTGCAAACTCTGGGG
oDS424	GTTTGCAGATGCAATTGGAAGTGGTAGCGGAAGCGGAAGCGCCCGGACACCAGAAATGCC
oDS425	AATTTGGTACCGAGTTAGCTCCCGCTTCCACTACCGCTTCCGCGCCATTCGCCATTCAGG
oDS426	TGGCGCGGAAGCGGTAGTGGAAGCGGGAGCTAACTCGGTACCAAATTCCAGAAAAGAGGC
oDS472	CCCCAGAGTTTGCAGATGCAATTGGAAGCGGAAGCGGAAGCATGGTGAGCAAGGGCGAGG
oDS473	TGATGGCCATGTTATCCTCCTCGCCCTTGCTCACCATGCTTCCGCTTCCGCTTCCAATTG
oDS498	ATAAAAATATGATTGCAAGTAATAGAGGAGTTTGAGTCATTCAATCCCTCCTGCTAGCCC
oDS499	CTAGCAGGAGGGATTGAATGACTCAAACTCCTCTATTACTTGCAATCATATTTTTATTGG
oDS500	CGACTCTAGAGGATCCCCGGGTACCGAGCTCGAATTTACTTGTACAGCTCGTCCATGCCG
oDS501	TCCACCGGCGGCATGGACGAGCTGTACAAGTAAATTCGAGCTCGGTACCCGG
oDS504	TTGTTCAGTTAGCCTATTTGACTGTTTTTTATTAGACATTCAATCCCTCCTGCTAGCCC
oDS505	GGGCTAGCAGGAGGGATTGAATGTCTAATAAAAAACAGTCAAATAGGCTAACTGAACAAC
oDS665	TTAATTACTTGTCATCGTCGTCCTTGTAGTCGAGTGCGGCCGCAAGCTTC
oDS666	CTTGCGGCCGCACTCGACTACAAGGACGACGATGACAAGTAATTAATTTG
oDS667	ATCAGCTTCAGAGGCACAGTATTGTCTTTGCTTCCGCTTCCGCTTCCG
oDS668	GAAGCGGAAGCGGAAGCGGAAGCAAAGACAATACTGTGCCTCTGAAGCTG
oDS809	TCAGCTTCAGAGGCACAGTATTGTCTTTCATTTCGCTCACCTGTTAGTCCAGTTC
oDS810	ACTAACAGGTGAGCGAAATGAAAGACAATACTGTGCCTCTGAAGC
oDS811	ATCAACGCTTCCGCTTCCGCTACCACTCCCCTTGTCATCGTCGTCCTTGTAGTCG
oDS812	AGGGGAGTGGTAGCGGAAGCGGAAGCGTTGATACAACTCAAACTACCACCGAGAAAAAAC
oDS882	CTCTTTTCTGGAATTTGGTACCGAGTTACTTGTCATCGTCGTCCTTGTAGTCGAG
oDS883	ACAAGGACGACGATGACAAGTAACTCGGTACCAAATTCCAGAAAAGAGGC
oDS887	GGAAGCGGAAGCGGAAGCGGAAGCAAAGACAATACTGTGCCTCTGAAGCTG
oDS891	TTTTTCGCCATCTAGTATTTCCCCTCTTTCTCTAGTATTAAACAAAATTATTTGTAGAGG
oDS892	TGTTTAATACTAGAGAAAGAGGGGAAATACTAGATGGCGAAAAACCTAATACTCTGGCTG
oDS893	GTATTGTCTTTGCTTCCGCTTCCGCTTCCGCTTCCCTTGTCGCCTAACTGCTCTGACATG
oDS897	TGATCAGCCATCTAGTATTTCCCCTCTTTCTCTAGTATTAAACAAAATTATTTGTAGAGG
oDS898	TTTAATACTAGAGAAAGAGGGGAAATACTAGATGGCTGATCAAAATAATCCGTGGGATAC
oDS899	AGTATTGTCTTTGCTTCCGCTTCCGCTTCCGCTTCCCTTAATGAATGGGCGGGTCAGCAG
oDS908	CACCATGCTTCCGCTTCCGCTTCCCTTAGATGTAAGCTGTTCAAACAAGTCACGC
oDS909	ACAGCTTACATCTAAGGGAAGCGGAAGCGGAAGCATGGTGAGCAAGGGCGAGGAG
oDS910	GGATCCCCGGGTACCGAGCTCGAATTCACTTGTACAGCTCGTCCATGCCG
oDS911	GGCATGGACGAGCTGTACAAGTGAATTCGAGCTCGGTACCCGG
oDS923	ATGTTTTTTATTGAGGTATTTAGTGTTTATATATATGTGATTTTGCTCG
oDS924	GAGGAATTGTGGCTTACCCATGAATATCG
oDS925	CTTACGATATTCATGGGTAAGCCACAATTCC
oDS926	CAAAAACAGAAAGAAAAAGAAGAACAGGCAGAAATAAGG
oDS927	ATTATAACGGCGCTCTTCTGCCTCTG
oDS928	AAAGCAATTGAAGCTGCAAGAAAGGAAATGG
oDS929	TTTCATTTTAGTGATGTTTTTCCACGTGCAATTGC
oDS930	GAACGCATCACAAAGGCATTTGAGG
oDS931	AGCAACTTTTTCCATTTCCTTTCTTGCAGC
oDS932	GGTGACATGAAGCAGCGCCTC
oDS933	CCTCAATTCCTCAAGTTTTTTATTGAGGTATTTAGTGTTTATATATATGTG
oDS934	CTTACCCATGAATATCGTGAGCAAAAACAGAAAG
oDS935	AACTGCTTTTTTATAACGGCGCTCTTCTG
oDS936	GAAGCTGCAAGAAAGGAAATGGAAAAAGTTAC
oDS1075	TTTTCTAGAGGTATTTAGTGTTTATATATATGTGATTTTGCTCGTTTAGTTTATTTATGG
oDS1076	ACATATATATAAACACTAAATACCTCTAGAAAAAACTTGAGGAATTGAGGCTTACCCATG
oDS1112	CTTTGCTAACGCTTCCGCTTCCGCTTCCGGCGTAGGCTTTACGATTGGCG
oDS1113	TAAAGCCTACGCCGGAAGCGGAAGCGGAAGCGTTAGCAAAGGTGAAGAACTGTTTACCGG
oDS1114	TTTACGCGTTGTTCGAAGCTACCTTTATACAGTTCATCCATACCGTGGGTAATGC
oDS1115	GTATGGATGAACTGTATAAAGGTAGCTTCGAACAACGCGTAAATTCTGACGTAC
oDS1116	TTTCTGGAATTTGGTACCGAGTTATTAGTTCATGCCGTATTTTTTCAATTTTTTACGCAG
oDS1117	ATTGAAAAAATACGGCATGAACTAATAACTCGGTACCAAATTCCAGAAAAGAGGC
BarSeqV4_P7_S1_1	CAAGCAGAAGACGGCATACGAGATGACCAAGTTAGTGACTGGAGTTCAGACGTGTGCTCTTCCGATCTNGATGTCCACGAGGTCTCT
BarSeqV4_P7_S1_2	CAAGCAGAAGACGGCATACGAGATCTCCGCTTATGTGACTGGAGTTCAGACGTGTGCTCTTCCGATCTNNGATGTCCACGAGGTCTCT
BarSeqV4_P7_S1_3	CAAGCAGAAGACGGCATACGAGATATTAAGGTCGGTGACTGGAGTTCAGACGTGTGCTCTTCCGATCTNNNGATGTCCACGAGGTCTCT
BarSeqV4_P5_S1_1	AATGATACGGCGACCACCGAGATCTACACTCTTTCCCTACACGACGCTCTTCCGATCTNATATGCGCGTCGACCTGCAGCGTACG
BarSeqV4_P5_S1_2	AATGATACGGCGACCACCGAGATCTACACTCTTTCCCTACACGACGCTCTTCCGATCTNNTGGTACAGGTCGACCTGCAGCGTACG
BarSeqV4_P5_S1_3	AATGATACGGCGACCACCGAGATCTACACTCTTTCCCTACACGACGCTCTTCCGATCTNNNAACCGTTCGTCGACCTGCAGCGTACG

## Sheet: Phage
Phage	Source	Notes
λvir		cI/cro operator mutations, cI frameshift
λ cI857 ind- stf::P1parS-kanR	Tal et. al 2014 (PMID:24799672)	cI857 (heat labile repressor), parS sequence. Produced from induction of DSS315.
λ generalist mutant	Gupta et. al 2021 (PMID: 35092147)	Contains mutations in the H and J genes. Derived from cI26, which has a cI frameshift and is therefore obligately lytic. Originally isolated as "Day 28 Isolate 11" in Gupta et. al 2021 (PMID: 35092147)
ΦR11.1	Brenes & Laub 2025	Temperate phage isolated by Brenes & Laub 2025, PMID: 40409266
ΦR26.1	Brenes & Laub 2025	Temperate phage isolated by Brenes & Laub 2025, PMID: 40409266
ΦR29.1	Brenes & Laub 2025	Temperate phage isolated by Brenes & Laub 2025, PMID: 40409266
ΦR40.1	Brenes & Laub 2025	Temperate phage isolated by Brenes & Laub 2025, PMID: 40409266
ΦR42.1	Brenes & Laub 2025	Temperate phage isolated by Brenes & Laub 2025, PMID: 40409266
ΦR46.1	Brenes & Laub 2025	Temperate phage isolated by Brenes & Laub 2025, PMID: 40409266
ΦR47.1	Brenes & Laub 2025	Temperate phage isolated by Brenes & Laub 2025, PMID: 40409266
ΦR49.1	Brenes & Laub 2025	Temperate phage isolated by Brenes & Laub 2025, PMID: 40409266
ΦR49.1*	Brenes & Laub 2025	Temperate phage isolated by Brenes & Laub 2025, PMID: 40409266
ΦR49.2	Brenes & Laub 2025	Temperate phage isolated by Brenes & Laub 2025, PMID: 40409266
ΦR55.1	Brenes & Laub 2025	Temperate phage isolated by Brenes & Laub 2025, PMID: 40409266
ΦR63.1	Brenes & Laub 2025	Temperate phage isolated by Brenes & Laub 2025, PMID: 40409266
ΦR63.2	Brenes & Laub 2025	Temperate phage isolated by Brenes & Laub 2025, PMID: 40409266
ΦR68.2	Brenes & Laub 2025	Temperate phage isolated by Brenes & Laub 2025, PMID: 40409266
Bas1-64	Maffei et. al 2021 (PMID:34784345)	BASEL collection
Bas14 TMP(Q100P)	This study	Selected as escaper plaque on SNIPE(L253H E264K K305N)
Bas14 TMP(A105E)	This study	Selected as escaper plaque on SNIPE(L253H E264K K305N)
Bas14 TMP(V117D)	This study	Selected as escaper plaque on SNIPE(L253H E264K K305N)
Bas14 TMP(∆144-150)	This study	Selected as escaper plaque on SNIPE(L253H E264K K305N)
Bas14 TMP(dup144-150)	This study	Selected as escaper plaque on SNIPE(L253H E264K K305N)
