# Supplementary material for: A membrane-bound nuclease directly cleaves phage DNA during genome injection
Source: Nature. 2026 Feb 25;653(8115):861–9. doi: 10.1038/s41586-026-10207-1 (PMC13190303; doi:10.1038/s41586-026-10207-1)
Supplement: Supplementary file 8 — Source Data Figs. 1–5 and Extended Data Figs. 1, 3, 4 and 6–10. [file 41586_2026_10207_MOESM8_ESM.xlsx]

## Sheet: Fig. 1B
Replicate:	1	1	1	2	2	2	3	3	3	4	4	4	1	1	1	2	2	2	3	3	3	4	4	4	1	1	1	2	2	2	3	3	3	4	4	4
MOI:	10	10	10	10	10	10	10	10	10	10	10	10	0.1	0.1	0.1	0.1	0.1	0.1	0.1	0.1	0.1	0.1	0.1	0.1	0	0	0	0	0	0	0	0	0	0	0	0
Genotype:	EV	SNIPE	PDL3	EV	SNIPE	PDL3	EV	SNIPE	PDL3	EV	SNIPE	PDL3	EV	SNIPE	PDL3	EV	SNIPE	PDL3	EV	SNIPE	PDL3	EV	SNIPE	PDL3	EV	SNIPE	PDL3	EV	SNIPE	PDL3	EV	SNIPE	PDL3	EV	SNIPE	PDL3
Time	OD600
00:09:10	0.125	0.126	0.131	0.127	0.13	0.126	0.129	0.13	0.135	0.13	0.137	0.138	0.144	0.138	0.136	0.14	0.143	0.136	0.143	0.138	0.138	0.144	0.144	0.134	0.147	0.144	0.135	0.151	0.141	0.14	0.145	0.146	0.139	0.145	0.149	0.141
00:19:10	0.13	0.138	0.134	0.132	0.143	0.129	0.133	0.142	0.139	0.136	0.149	0.143	0.155	0.151	0.148	0.15	0.153	0.146	0.154	0.149	0.15	0.156	0.16	0.151	0.159	0.154	0.146	0.162	0.153	0.154	0.158	0.158	0.152	0.157	0.161	0.155
00:29:10	0.135	0.157	0.136	0.137	0.16	0.131	0.138	0.159	0.14	0.142	0.167	0.145	0.177	0.169	0.168	0.172	0.178	0.169	0.179	0.171	0.17	0.178	0.182	0.175	0.179	0.174	0.166	0.184	0.174	0.173	0.181	0.181	0.173	0.182	0.184	0.177
00:39:10	0.14	0.185	0.138	0.145	0.191	0.131	0.144	0.185	0.141	0.15	0.194	0.146	0.208	0.197	0.196	0.205	0.211	0.209	0.215	0.21	0.204	0.215	0.216	0.203	0.209	0.204	0.197	0.216	0.206	0.202	0.216	0.211	0.202	0.214	0.218	0.214
00:49:10	0.141	0.232	0.139	0.148	0.217	0.131	0.148	0.214	0.141	0.154	0.226	0.147	0.245	0.236	0.234	0.246	0.256	0.255	0.258	0.255	0.245	0.258	0.26	0.244	0.244	0.24	0.234	0.253	0.243	0.224	0.259	0.249	0.24	0.255	0.255	0.256
00:59:10	0.124	0.253	0.138	0.129	0.241	0.13	0.132	0.242	0.14	0.135	0.253	0.144	0.262	0.248	0.259	0.264	0.263	0.298	0.271	0.27	0.271	0.275	0.274	0.265	0.262	0.254	0.246	0.27	0.253	0.263	0.272	0.263	0.263	0.272	0.266	0.275
01:09:10	0.109	0.274	0.137	0.111	0.263	0.131	0.112	0.259	0.139	0.113	0.263	0.144	0.268	0.267	0.276	0.275	0.295	0.31	0.292	0.291	0.294	0.284	0.287	0.287	0.272	0.272	0.258	0.282	0.27	0.265	0.287	0.279	0.278	0.284	0.284	0.292
01:19:10	0.101	0.269	0.135	0.102	0.276	0.129	0.102	0.275	0.136	0.103	0.273	0.141	0.274	0.282	0.28	0.286	0.313	0.32	0.286	0.302	0.296	0.283	0.31	0.294	0.286	0.289	0.27	0.294	0.282	0.272	0.296	0.293	0.289	0.295	0.296	0.299
01:29:10	0.098	0.294	0.134	0.098	0.278	0.127	0.099	0.288	0.134	0.099	0.284	0.139	0.285	0.304	0.29	0.298	0.326	0.324	0.304	0.357	0.314	0.3	0.325	0.311	0.309	0.314	0.289	0.315	0.303	0.304	0.318	0.313	0.306	0.318	0.319	0.318
01:39:10	0.097	0.319	0.131	0.097	0.305	0.124	0.097	0.309	0.132	0.097	0.303	0.136	0.291	0.311	0.298	0.304	0.36	0.328	0.307	0.379	0.324	0.308	0.338	0.315	0.338	0.334	0.301	0.33	0.316	0.314	0.327	0.324	0.318	0.331	0.332	0.329
01:49:10	0.096	0.342	0.128	0.095	0.329	0.123	0.096	0.329	0.129	0.096	0.319	0.134	0.242	0.325	0.31	0.272	0.381	0.33	0.281	0.39	0.329	0.284	0.352	0.324	0.39	0.366	0.317	0.348	0.334	0.323	0.344	0.341	0.333	0.348	0.349	0.341
01:59:10	0.095	0.377	0.127	0.094	0.354	0.121	0.095	0.358	0.128	0.095	0.341	0.132	0.202	0.337	0.304	0.216	0.402	0.335	0.212	0.392	0.328	0.218	0.367	0.324	0.437	0.411	0.332	0.361	0.349	0.346	0.359	0.356	0.347	0.362	0.365	0.355
02:09:10	0.094	0.389	0.125	0.094	0.379	0.119	0.095	0.381	0.126	0.095	0.356	0.13	0.182	0.352	0.302	0.193	0.401	0.332	0.189	0.396	0.318	0.194	0.376	0.322	0.465	0.478	0.348	0.377	0.365	0.362	0.374	0.373	0.362	0.379	0.382	0.368
02:19:10	0.094	0.403	0.124	0.094	0.411	0.118	0.094	0.39	0.125	0.094	0.367	0.129	0.168	0.363	0.307	0.177	0.403	0.346	0.178	0.399	0.323	0.181	0.392	0.315	0.479	0.507	0.409	0.389	0.378	0.384	0.388	0.388	0.382	0.392	0.395	0.385
02:29:10	0.094	0.411	0.123	0.094	0.416	0.117	0.094	0.41	0.124	0.094	0.383	0.129	0.154	0.372	0.312	0.164	0.409	0.312	0.167	0.4	0.307	0.17	0.394	0.334	0.449	0.531	0.481	0.4	0.387	0.397	0.398	0.398	0.405	0.403	0.403	0.387
02:39:10	0.094	0.424	0.122	0.094	0.432	0.116	0.094	0.421	0.124	0.094	0.382	0.13	0.143	0.381	0.319	0.15	0.419	0.314	0.154	0.398	0.313	0.157	0.407	0.335	0.443	0.503	0.486	0.41	0.398	0.345	0.407	0.408	0.411	0.414	0.415	0.393
02:49:10	0.094	0.415	0.122	0.094	0.463	0.117	0.094	0.431	0.124	0.094	0.395	0.132	0.136	0.384	0.342	0.142	0.419	0.317	0.144	0.403	0.309	0.148	0.408	0.354	0.432	0.499	0.499	0.416	0.403	0.413	0.412	0.412	0.434	0.418	0.418	0.418
02:59:10	0.094	0.433	0.123	0.094	0.474	0.117	0.095	0.435	0.125	0.094	0.399	0.134	0.134	0.389	0.391	0.137	0.429	0.355	0.139	0.408	0.322	0.142	0.415	0.363	0.438	0.518	0.45	0.425	0.41	0.417	0.42	0.42	0.441	0.427	0.426	0.405
03:09:10	0.095	0.447	0.125	0.094	0.473	0.118	0.095	0.422	0.128	0.095	0.391	0.137	0.131	0.393	0.328	0.134	0.432	0.358	0.135	0.412	0.329	0.139	0.419	0.34	0.459	0.544	0.484	0.433	0.417	0.443	0.424	0.426	0.448	0.432	0.432	0.459

## Sheet: Fig. 2A
	Fraction of phage adsorbed
	Replicate 1	Replicate 2	Replicate 3
EV	0.985704	0.987871	0.991462
SNIPE	0.980148	0.987097	0.993615

## Sheet: Fig. 2C
	ParB-CFP foci per cell
	Replicate 1	Replicate 2	Replicate 3
EV, no phage	0	0	0
EV, phage	1.3913	1.48404	1.2069
SNIPE, phage	0.0576037	0.0411622	0.0148883
SNIPE(E414A), phage	1.08095	1.125	1.06286

## Sheet: Fig. 2D
Sample	32P CPM
EV	716
SNIPE	822
SNIPE(E414A)	890
DSS74	158
EV + benzonase	696
gamma 32P ATP	291
EV + SNIPE lysate	893
Buffer only	82

## Sheet: Fig. 2F
	PFU/cell
	Replicate 1	Replicate 2	Replicate 3
EV	666.7	1333.3	888.9
SNIPE	666.7	888.9	666.7

## Sheet: Fig. 3C
#	Identified Proteins	Accession Number	Alternate ID	Molecular Weight	TurboID-manZ SNIPE-GFP + λ spectral counts	ftsH-TurboID SNIPE-GFP + λ spectral counts
1	ATP-dependent zinc metalloprotease FtsH OS=Escherichia coli (strain K12) OX=83333 GN=ftsH PE=1 SV=1	P0AAI3	ftsH	71 kDa	67	820
3	Biotin carboxyl carrier protein of acetyl-CoA carboxylase OS=Escherichia coli (strain K12) OX=83333 GN=accB PE=1 SV=1	P0ABD8	accB	17 kDa	197	337
4	GTPase ObgE/CgtA OS=Escherichia coli (strain K12) OX=83333 GN=obgE PE=1 SV=1	P42641	obgE	43 kDa	258	229
5	Cluster of Turbo ID protein sequence (TURBOID)	TURBOID [2]	TurboID	35 kDa	159	163
6	Large ribosomal subunit protein uL2 OS=Escherichia coli (strain K12) OX=83333 GN=rplB PE=1 SV=2	P60422	rplB	30 kDa	159	147
7	DNA gyrase subunit B OS=Escherichia coli (strain K12) OX=83333 GN=gyrB PE=1 SV=2	P0AES6	gyrB	90 kDa	144	134
8	Ribonuclease E OS=Escherichia coli (strain K12) OX=83333 GN=rne PE=1 SV=6	P21513	rne	118 kDa	147	125
9	ATP-dependent RNA helicase SrmB OS=Escherichia coli (strain K12) OX=83333 GN=srmB PE=1 SV=1	P21507	srmB	50 kDa	153	114
10	Elongation factor Tu 1 OS=Escherichia coli (strain K12) OX=83333 GN=tufA PE=1 SV=1	P0CE47 (+1)	tufA	43 kDa	103	98
11	Pyruvate dehydrogenase E1 component OS=Escherichia coli (strain K12) OX=83333 GN=aceE PE=1 SV=2	P0AFG8	aceE	100 kDa	83	95
12	Small ribosomal subunit protein uS3 OS=Escherichia coli (strain K12) OX=83333 GN=rpsC PE=1 SV=2	P0A7V3	rpsC	26 kDa	80	92
13	Translation initiation factor IF-2 OS=Escherichia coli (strain K12) OX=83333 GN=infB PE=1 SV=1	P0A705	infB	97 kDa	85	65
14	ATP-dependent RNA helicase DeaD OS=Escherichia coli (strain K12) OX=83333 GN=deaD PE=1 SV=2	P0A9P6	deaD	71 kDa	57	62
15	Modulator of FtsH protease HflK OS=Escherichia coli (strain K12) OX=83333 GN=hflK PE=1 SV=1	P0ABC7	hflK	46 kDa	19	62
16	Chaperone protein DnaK OS=Escherichia coli (strain K12) OX=83333 GN=dnaK PE=1 SV=2	P0A6Y8	dnaK	69 kDa	69	59
17	D-alanyl-D-alanine carboxypeptidase DacC OS=Escherichia coli (strain K12) OX=83333 GN=dacC PE=1 SV=2	P08506	dacC	44 kDa	63	59
18	Protein HemX OS=Escherichia coli (strain K12) OX=83333 GN=hemX PE=1 SV=1	P09127	hemX	43 kDa	37	59
19	Large ribosomal subunit protein uL15 OS=Escherichia coli (strain K12) OX=83333 GN=rplO PE=1 SV=1	P02413	rplO	15 kDa	70	56
20	NAD(P) transhydrogenase subunit alpha OS=Escherichia coli (strain K12) OX=83333 GN=pntA PE=1 SV=2	P07001	pntA	55 kDa	44	55
21	Cell division protein ZipA OS=Escherichia coli (strain K12) OX=83333 GN=zipA PE=1 SV=3	P77173	zipA	36 kDa	58	54
22	ATP-dependent RNA helicase RhlB OS=Escherichia coli (strain K12) OX=83333 GN=rhlB PE=1 SV=2	P0A8J8	rhlB	47 kDa	84	53
23	Large ribosomal subunit protein uL5 OS=Escherichia coli (strain K12) OX=83333 GN=rplE PE=1 SV=2	P62399	rplE	20 kDa	58	53
24	Type II NADH:quinone oxidoreductase OS=Escherichia coli (strain K12) OX=83333 GN=ndh PE=1 SV=2	P00393	ndh	47 kDa	77	53
25	Tryptophanase OS=Escherichia coli (strain K12) OX=83333 GN=tnaA PE=1 SV=1	P0A853	tnaA	53 kDa	43	52
26	ATP synthase subunit beta OS=Escherichia coli (strain K12) OX=83333 GN=atpD PE=1 SV=2	P0ABB4	atpD	50 kDa	47	50
27	Adenylosuccinate synthetase OS=Escherichia coli (strain K12) OX=83333 GN=purA PE=1 SV=2	P0A7D4	purA	47 kDa	36	47
28	Oligopeptide transport ATP-binding protein OppF OS=Escherichia coli (strain K12) OX=83333 GN=oppF PE=3 SV=1	P77737	oppF	37 kDa	52	47
29	Cell division protein FtsZ OS=Escherichia coli (strain K12) OX=83333 GN=ftsZ PE=1 SV=1	P0A9A6	ftsZ	40 kDa	64	46
30	Cluster of Formate acetyltransferase 1 OS=Escherichia coli (strain K12) OX=83333 GN=pflB PE=1 SV=2 (P09373)	P09373 [2]	pflB	85 kDa	55	46
31	NAD(P) transhydrogenase subunit beta OS=Escherichia coli (strain K12) OX=83333 GN=pntB PE=1 SV=1	P0AB67	pntB	49 kDa	36	46
32	Transcription termination factor Rho OS=Escherichia coli (strain K12) OX=83333 GN=rho PE=1 SV=1	P0AG30	rho	47 kDa	41	45
33	3'(2'),5'-bisphosphate nucleotidase CysQ OS=Escherichia coli (strain K12) OX=83333 GN=cysQ PE=1 SV=2	P22255	cysQ	27 kDa	11	44
34	PTS system mannitol-specific EIICBA component OS=Escherichia coli (strain K12) OX=83333 GN=mtlA PE=1 SV=1	P00550	mtlA	68 kDa	71	44
35	Glycerol kinase OS=Escherichia coli (strain K12) OX=83333 GN=glpK PE=1 SV=2	P0A6F3	glpK	56 kDa	23	43
36	Small ribosomal subunit protein bS1 OS=Escherichia coli (strain K12) OX=83333 GN=rpsA PE=1 SV=1	P0AG67	rpsA	61 kDa	45	43
37	Small ribosomal subunit protein uS5 OS=Escherichia coli (strain K12) OX=83333 GN=rpsE PE=1 SV=2	P0A7W1	rpsE	18 kDa	51	43
38	Cell shape-determining protein MreB OS=Escherichia coli (strain K12) OX=83333 GN=mreB PE=1 SV=1	P0A9X4	mreB	37 kDa	38	42
39	DNA-directed RNA polymerase subunit beta' OS=Escherichia coli (strain K12) OX=83333 GN=rpoC PE=1 SV=1	P0A8T7	rpoC	155 kDa	50	42
40	Ribose import ATP-binding protein RbsA OS=Escherichia coli (strain K12) OX=83333 GN=rbsA PE=1 SV=1	P04983	rbsA	55 kDa	44	42
41	Small ribosomal subunit protein uS12 OS=Escherichia coli (strain K12) OX=83333 GN=rpsL PE=1 SV=2	P0A7S3	rpsL	14 kDa	38	42
42	Aerobic respiration control protein ArcA OS=Escherichia coli (strain K12) OX=83333 GN=arcA PE=1 SV=1	P0A9Q1	arcA	27 kDa	56	41
43	Bifunctional aldehyde-alcohol dehydrogenase AdhE OS=Escherichia coli (strain K12) OX=83333 GN=adhE PE=1 SV=2	P0A9Q7	adhE	96 kDa	47	41
44	Cluster of Nitrate/nitrite sensor protein NarX OS=Escherichia coli (strain K12) OX=83333 GN=narX PE=1 SV=1 (P0AFA2)	P0AFA2 [2]	narX	67 kDa	45	41
45	Small ribosomal subunit protein uS4 OS=Escherichia coli (strain K12) OX=83333 GN=rpsD PE=1 SV=2	P0A7V8	rpsD	23 kDa	39	41
46	Biotin carboxylase OS=Escherichia coli (strain K12) OX=83333 GN=accC PE=1 SV=2	P24182	accC	49 kDa	39	38
47	Ion-translocating oxidoreductase complex subunit C OS=Escherichia coli (strain K12) OX=83333 GN=rsxC PE=1 SV=1	P77611	rsxC	80 kDa	96	37
48	Peptide chain release factor RF3 OS=Escherichia coli (strain K12) OX=83333 GN=prfC PE=1 SV=2	P0A7I4	prfC	60 kDa	38	36
49	Nus factor SuhB OS=Escherichia coli (strain K12) OX=83333 GN=suhB PE=1 SV=1	P0ADG4	suhB	29 kDa	29	35
50	Small ribosomal subunit protein uS11 OS=Escherichia coli (strain K12) OX=83333 GN=rpsK PE=1 SV=2	P0A7R9	rpsK	14 kDa	37	35
51	Cluster of Glutamate decarboxylase beta OS=Escherichia coli (strain K12) OX=83333 GN=gadB PE=1 SV=1 (P69910)	P69910 [2]	gadB	53 kDa	34	33
52	DNA protection during starvation protein OS=Escherichia coli (strain K12) OX=83333 GN=dps PE=1 SV=2	P0ABT2	dps	19 kDa	38	33
53	Small ribosomal subunit protein uS2 OS=Escherichia coli (strain K12) OX=83333 GN=rpsB PE=1 SV=2	P0A7V0	rpsB	27 kDa	25	33
54	Large ribosomal subunit protein uL6 OS=Escherichia coli (strain K12) OX=83333 GN=rplF PE=1 SV=2	P0AG55	rplF	19 kDa	47	32
55	Nucleoid-associated protein YbaB OS=Escherichia coli (strain K12) OX=83333 GN=ybaB PE=1 SV=1	P0A8B5	ybaB	12 kDa	80	32
56	Zinc/cadmium/lead-transporting P-type ATPase OS=Escherichia coli (strain K12) OX=83333 GN=zntA PE=1 SV=1	P37617	zntA	77 kDa	65	32
57	Fatty acid oxidation complex subunit alpha OS=Escherichia coli (strain K12) OX=83333 GN=fadB PE=1 SV=2	P21177	fadB	80 kDa	24	31
58	Elongation factor 4 OS=Escherichia coli (strain K12) OX=83333 GN=lepA PE=1 SV=1	P60785	lepA	67 kDa	18	30
59	Formate dehydrogenase, nitrate-inducible, major subunit OS=Escherichia coli (strain K12) OX=83333 GN=fdnG PE=1 SV=3	P24183	fdnG	113 kDa	31	30
60	Large ribosomal subunit protein uL3 OS=Escherichia coli (strain K12) OX=83333 GN=rplC PE=1 SV=1	P60438	rplC	22 kDa	31	30
61	Acetyl-coenzyme A carboxylase carboxyl transferase subunit alpha OS=Escherichia coli (strain K12) OX=83333 GN=accA PE=1 SV=2	P0ABD5	accA	35 kDa	33	28
62	Catalase-peroxidase OS=Escherichia coli (strain K12) OX=83333 GN=katG PE=1 SV=2	P13029	katG	80 kDa	21	28
63	DNA-directed RNA polymerase subunit beta OS=Escherichia coli (strain K12) OX=83333 GN=rpoB PE=1 SV=1	P0A8V2	rpoB	151 kDa	44	28
64	Energy-dependent translational throttle protein EttA OS=Escherichia coli (strain K12) OX=83333 GN=ettA PE=1 SV=2	P0A9W3	ettA	62 kDa	30	28
65	Galactose/methyl galactoside import ATP-binding protein MglA OS=Escherichia coli (strain K12) OX=83333 GN=mglA PE=1 SV=1	P0AAG8	mglA	56 kDa	49	27
66	PTS system glucose-specific EIIA component OS=Escherichia coli (strain K12) OX=83333 GN=crr PE=1 SV=2	P69783	crr	18 kDa	30	27
67	Ribonuclease R OS=Escherichia coli (strain K12) OX=83333 GN=rnr PE=1 SV=2	P21499	rnr	92 kDa	35	27
68	Acyl-coenzyme A dehydrogenase OS=Escherichia coli (strain K12) OX=83333 GN=fadE PE=2 SV=2	Q47146	fadE	89 kDa	8	26
69	Chaperone protein HtpG OS=Escherichia coli (strain K12) OX=83333 GN=htpG PE=1 SV=1	P0A6Z3	htpG	71 kDa	23	26
70	Dihydrolipoyllysine-residue acetyltransferase component of pyruvate dehydrogenase complex OS=Escherichia coli (strain K12) OX=83333 GN=aceF PE=1 SV=3	P06959	aceF	66 kDa	16	26
71	Large ribosomal subunit protein uL11 OS=Escherichia coli (strain K12) OX=83333 GN=rplK PE=1 SV=2	P0A7J7	rplK	15 kDa	26	26
72	Potassium binding protein Kbp OS=Escherichia coli (strain K12) OX=83333 GN=kbp PE=1 SV=2	P0ADE6	kbp	16 kDa	37	26
73	Protein RecA OS=Escherichia coli (strain K12) OX=83333 GN=recA PE=1 SV=2	P0A7G6	recA	38 kDa	39	26
74	Small ribosomal subunit protein uS10 OS=Escherichia coli (strain K12) OX=83333 GN=rpsJ PE=1 SV=1	P0A7R5	rpsJ	12 kDa	20	26
75	Adenylate cyclase OS=Escherichia coli (strain K12) OX=83333 GN=cyaA PE=1 SV=5	P00936	cyaA	98 kDa	36	25
76	Cluster of Fumarate hydratase class I, aerobic OS=Escherichia coli (strain K12) OX=83333 GN=fumA PE=1 SV=2 (P0AC33)	P0AC33 [2]	fumA	60 kDa	38	25
77	Ribosomal protein uS12 methylthiotransferase RimO OS=Escherichia coli (strain K12) OX=83333 GN=rimO PE=1 SV=1	P0AEI4	rimO	50 kDa	25	24
78	Spermidine/putrescine import ATP-binding protein PotA OS=Escherichia coli (strain K12) OX=83333 GN=potA PE=1 SV=1	P69874	potA	43 kDa	38	24
79	Succinate--CoA ligase [ADP-forming] subunit beta OS=Escherichia coli (strain K12) OX=83333 GN=sucC PE=1 SV=1	P0A836	sucC	41 kDa	27	24
80	DNA translocase FtsK OS=Escherichia coli (strain K12) OX=83333 GN=ftsK PE=1 SV=2	P46889	ftsK	147 kDa	52	23
81	Elongation factor G OS=Escherichia coli (strain K12) OX=83333 GN=fusA PE=1 SV=2	P0A6M8	fusA	78 kDa	21	23
82	Elongation factor Ts OS=Escherichia coli (strain K12) OX=83333 GN=tsf PE=1 SV=2	P0A6P1	tsf	30 kDa	28	23
83	Lipoyl synthase OS=Escherichia coli (strain K12) OX=83333 GN=lipA PE=1 SV=1	P60716	lipA	36 kDa	24	23
84	NADP-dependent malic enzyme OS=Escherichia coli (strain K12) OX=83333 GN=maeB PE=1 SV=1	P76558	maeB	82 kDa	17	23
85	ATP synthase subunit b OS=Escherichia coli (strain K12) OX=83333 GN=atpF PE=1 SV=1	P0ABA0	atpF	17 kDa	18	22
86	Large ribosomal subunit protein bL19 OS=Escherichia coli (strain K12) OX=83333 GN=rplS PE=1 SV=2	P0A7K6	rplS	13 kDa	25	22
87	Large ribosomal subunit protein uL14 OS=Escherichia coli (strain K12) OX=83333 GN=rplN PE=1 SV=1	P0ADY3	rplN	14 kDa	19	22
88	Large ribosomal subunit protein uL4 OS=Escherichia coli (strain K12) OX=83333 GN=rplD PE=1 SV=1	P60723	rplD	22 kDa	29	22
89	PTS system N-acetylglucosamine-specific EIICBA component OS=Escherichia coli (strain K12) OX=83333 GN=nagE PE=1 SV=1	P09323	nagE	68 kDa	19	22
90	Small ribosomal subunit protein bS21 OS=Escherichia coli (strain K12) OX=83333 GN=rpsU PE=1 SV=2	P68679	rpsU	9 kDa	9	22
91	CTP synthase OS=Escherichia coli (strain K12) OX=83333 GN=pyrG PE=1 SV=2	P0A7E5	pyrG	60 kDa	21	21
92	Ribose import binding protein RbsB OS=Escherichia coli (strain K12) OX=83333 GN=rbsB PE=1 SV=1	P02925	rbsB	31 kDa	19	21
93	tRNA hydroxylation protein P OS=Escherichia coli (strain K12) OX=83333 GN=trhP PE=1 SV=1	P76403	trhP	51 kDa	23	21
94	Cluster of SNIPE GFP protein sequence (SNIPEGFP)	SNIPEGFP [2]	SNIPE-GFP	86 kDa	107	20
95	Cysteine--tRNA ligase OS=Escherichia coli (strain K12) OX=83333 GN=cysS PE=1 SV=2	P21888	cysS	52 kDa	19	20
96	Histidine biosynthesis bifunctional protein HisB OS=Escherichia coli (strain K12) OX=83333 GN=hisB PE=1 SV=1	P06987	hisB	40 kDa	11	20
97	Lipopolysaccharide assembly protein B OS=Escherichia coli (strain K12) OX=83333 GN=lapB PE=1 SV=1	P0AB58	lapB	45 kDa	16	20
98	UPF0325 protein YaeH OS=Escherichia coli (strain K12) OX=83333 GN=yaeH PE=3 SV=1	P62768	yaeH	15 kDa	38	20
99	Alkyl hydroperoxide reductase C OS=Escherichia coli (strain K12) OX=83333 GN=ahpC PE=1 SV=2	P0AE08	ahpC	21 kDa	24	19
100	ATP-dependent RNA helicase RhlE OS=Escherichia coli (strain K12) OX=83333 GN=rhlE PE=1 SV=3	P25888	rhlE	50 kDa	18	19
101	Galactitol 1-phosphate 5-dehydrogenase OS=Escherichia coli (strain K12) OX=83333 GN=gatD PE=1 SV=1	P0A9S3	gatD	37 kDa	17	19
102	Glycine--tRNA ligase alpha subunit OS=Escherichia coli (strain K12) OX=83333 GN=glyQ PE=1 SV=2	P00960	glyQ	35 kDa	20	19
103	Ribose-phosphate pyrophosphokinase OS=Escherichia coli (strain K12) OX=83333 GN=prs PE=1 SV=2	P0A717	prs	34 kDa	19	19
104	Glutamine--fructose-6-phosphate aminotransferase [isomerizing] OS=Escherichia coli (strain K12) OX=83333 GN=glmS PE=1 SV=4	P17169	glmS	67 kDa	17	18
105	Phosphate acetyltransferase OS=Escherichia coli (strain K12) OX=83333 GN=pta PE=1 SV=2	P0A9M8	pta	77 kDa	15	18
106	ATP-dependent Clp protease ATP-binding subunit ClpX OS=Escherichia coli (strain K12) OX=83333 GN=clpX PE=1 SV=2	P0A6H1	clpX	46 kDa	15	17
107	Modulator of FtsH protease HflC OS=Escherichia coli (strain K12) OX=83333 GN=hflC PE=1 SV=1	P0ABC3	hflC	38 kDa	0	17
108	Oligopeptide transport ATP-binding protein OppD OS=Escherichia coli (strain K12) OX=83333 GN=oppD PE=1 SV=2	P76027	oppD	37 kDa	21	17
109	Trigger factor OS=Escherichia coli (strain K12) OX=83333 GN=tig PE=1 SV=1	P0A850	tig	48 kDa	32	17
110	Uncharacterized tRNA/rRNA methyltransferase YfiF OS=Escherichia coli (strain K12) OX=83333 GN=yfiF PE=1 SV=1	P0AGJ5	yfiF	38 kDa	21	17
111	UTP--glucose-1-phosphate uridylyltransferase OS=Escherichia coli (strain K12) OX=83333 GN=galF PE=1 SV=1	P0AAB6	galF	33 kDa	19	17
112	Cell division protein FtsA OS=Escherichia coli (strain K12) OX=83333 GN=ftsA PE=1 SV=1	P0ABH0	ftsA	45 kDa	47	16
113	Cell division topological specificity factor OS=Escherichia coli (strain K12) OX=83333 GN=minE PE=1 SV=1	P0A734	minE	10 kDa	12	16
114	Chaperone protein HscA OS=Escherichia coli (strain K12) OX=83333 GN=hscA PE=1 SV=1	P0A6Z1	hscA	66 kDa	19	16
115	FeS cluster assembly protein SufB OS=Escherichia coli (strain K12) OX=83333 GN=sufB PE=1 SV=2	P77522	sufB	55 kDa	17	16
116	Glyceraldehyde-3-phosphate dehydrogenase A OS=Escherichia coli (strain K12) OX=83333 GN=gapA PE=1 SV=2	P0A9B2	gapA	36 kDa	15	16
117	Large ribosomal subunit protein bL27 OS=Escherichia coli (strain K12) OX=83333 GN=rpmA PE=1 SV=2	P0A7L8	rpmA	9 kDa	17	16
118	Protein translocase subunit SecD OS=Escherichia coli (strain K12) OX=83333 GN=secD PE=1 SV=1	P0AG90	secD	67 kDa	15	16
119	Ribosomal large subunit pseudouridine synthase B OS=Escherichia coli (strain K12) OX=83333 GN=rluB PE=1 SV=2	P37765	rluB	33 kDa	18	16
120	Small ribosomal subunit protein uS7 OS=Escherichia coli (strain K12) OX=83333 GN=rpsG PE=1 SV=3	P02359	rpsG	20 kDa	22	16
121	tRNA-2-methylthio-N(6)-dimethylallyladenosine synthase OS=Escherichia coli (strain K12) OX=83333 GN=miaB PE=1 SV=1	P0AEI1	miaB	54 kDa	11	16
122	Aconitate hydratase B OS=Escherichia coli (strain K12) OX=83333 GN=acnB PE=1 SV=3	P36683	acnB	94 kDa	23	15
123	ATP-dependent protease ATPase subunit HslU OS=Escherichia coli (strain K12) OX=83333 GN=hslU PE=1 SV=1	P0A6H5	hslU	50 kDa	12	15
124	Fatty acid metabolism regulator protein OS=Escherichia coli (strain K12) OX=83333 GN=fadR PE=1 SV=2	P0A8V6	fadR	27 kDa	9	15
125	Phage shock protein A OS=Escherichia coli (strain K12) OX=83333 GN=pspA PE=1 SV=2	P0AFM6	pspA	25 kDa	21	15
126	Ribosome-binding ATPase YchF OS=Escherichia coli (strain K12) OX=83333 GN=ychF PE=1 SV=2	P0ABU2	ychF	40 kDa	26	15
127	RNA polymerase-associated protein RapA OS=Escherichia coli (strain K12) OX=83333 GN=rapA PE=1 SV=2	P60240	rapA	110 kDa	12	15
128	Selenide, water dikinase OS=Escherichia coli (strain K12) OX=83333 GN=selD PE=1 SV=1	P16456	selD	37 kDa	19	15
129	tRNA-cytidine(32) 2-sulfurtransferase OS=Escherichia coli (strain K12) OX=83333 GN=ttcA PE=1 SV=1	P76055	ttcA	36 kDa	18	15
130	3-oxoacyl-[acyl-carrier-protein] synthase 1 OS=Escherichia coli (strain K12) OX=83333 GN=fabB PE=1 SV=1	P0A953	fabB	43 kDa	18	14
131	Beta-1,6-galactofuranosyltransferase WbbI OS=Escherichia coli (strain K12) OX=83333 GN=wbbI PE=1 SV=1	P37749	wbbI	38 kDa	23	14
132	Beta-ketoacyl-[acyl-carrier-protein] synthase III OS=Escherichia coli (strain K12) OX=83333 GN=fabH PE=1 SV=1	P0A6R0	fabH	34 kDa	8	14
133	Biopolymer transport protein ExbB OS=Escherichia coli (strain K12) OX=83333 GN=exbB PE=1 SV=1	P0ABU7	exbB	26 kDa	19	14
134	Enolase OS=Escherichia coli (strain K12) OX=83333 GN=eno PE=1 SV=2	P0A6P9	eno	46 kDa	20	14
135	Large ribosomal subunit protein uL16 OS=Escherichia coli (strain K12) OX=83333 GN=rplP PE=1 SV=1	P0ADY7	rplP	15 kDa	13	14
136	NADH-quinone oxidoreductase subunit C/D OS=Escherichia coli (strain K12) OX=83333 GN=nuoC PE=1 SV=3	P33599	nuoC	68 kDa	17	14
137	ATP-dependent lipid A-core flippase OS=Escherichia coli (strain K12) OX=83333 GN=msbA PE=1 SV=1	P60752	msbA	64 kDa	17	13
138	Glucose-1-phosphate thymidylyltransferase 1 OS=Escherichia coli (strain K12) OX=83333 GN=rfbA PE=1 SV=2	P37744	rfbA	33 kDa	13	13
139	Large ribosomal RNA subunit accumulation protein YceD OS=Escherichia coli (strain K12) OX=83333 GN=yceD PE=2 SV=1	P0AB28	yceD	19 kDa	12	13
140	Large ribosomal subunit protein bL9 OS=Escherichia coli (strain K12) OX=83333 GN=rplI PE=1 SV=1	P0A7R1	rplI	16 kDa	13	13
141	L-serine dehydratase 2 OS=Escherichia coli (strain K12) OX=83333 GN=sdaB PE=2 SV=2	P30744	sdaB	49 kDa	7	13
142	Protein YihD OS=Escherichia coli (strain K12) OX=83333 GN=yihD PE=1 SV=1	P0ADP9	yihD	10 kDa	16	13
143	Small ribosomal subunit protein uS13 OS=Escherichia coli (strain K12) OX=83333 GN=rpsM PE=1 SV=2	P0A7S9	rpsM	13 kDa	13	13
144	Trehalose-6-phosphate synthase OS=Escherichia coli (strain K12) OX=83333 GN=otsA PE=1 SV=3	P31677	otsA	54 kDa	11	13
145	3-hydroxyacyl-[acyl-carrier-protein] dehydratase FabZ OS=Escherichia coli (strain K12) OX=83333 GN=fabZ PE=1 SV=1	P0A6Q6	fabZ	17 kDa	5	12
146	Cluster of Respiratory nitrate reductase 1 alpha chain OS=Escherichia coli (strain K12) OX=83333 GN=narG PE=1 SV=4 (P09152)	P09152 [2]	narG	140 kDa	21	12
147	Glycine betaine/proline betaine transport system ATP-binding protein ProV OS=Escherichia coli (strain K12) OX=83333 GN=proV PE=1 SV=1	P14175	proV	44 kDa	19	12
148	GTPase Der OS=Escherichia coli (strain K12) OX=83333 GN=der PE=1 SV=1	P0A6P5	der	55 kDa	7	12
149	Iron-sulfur cluster assembly scaffold protein IscU OS=Escherichia coli (strain K12) OX=83333 GN=iscU PE=1 SV=1	P0ACD4	iscU	14 kDa	16	12
150	Large ribosomal subunit protein bL17 OS=Escherichia coli (strain K12) OX=83333 GN=rplQ PE=1 SV=1	P0AG44	rplQ	14 kDa	14	12
151	Large ribosomal subunit protein uL1 OS=Escherichia coli (strain K12) OX=83333 GN=rplA PE=1 SV=2	P0A7L0	rplA	25 kDa	18	12
152	Large ribosomal subunit protein uL10 OS=Escherichia coli (strain K12) OX=83333 GN=rplJ PE=1 SV=2	P0A7J3	rplJ	18 kDa	11	12
153	Maltose/maltodextrin import ATP-binding protein MalK OS=Escherichia coli (strain K12) OX=83333 GN=malK PE=1 SV=1	P68187	malK	41 kDa	4	12
154	NADH-quinone oxidoreductase subunit G OS=Escherichia coli (strain K12) OX=83333 GN=nuoG PE=1 SV=4	P33602	nuoG	100 kDa	5	12
155	NADH-quinone oxidoreductase subunit I OS=Escherichia coli (strain K12) OX=83333 GN=nuoI PE=1 SV=1	P0AFD6	nuoI	21 kDa	17	12
156	Phosphatidylserine decarboxylase proenzyme OS=Escherichia coli (strain K12) OX=83333 GN=psd PE=1 SV=1	P0A8K1	psd	36 kDa	0	12
157	Protein HemY OS=Escherichia coli (strain K12) OX=83333 GN=hemY PE=1 SV=1	P0ACB7	hemY	45 kDa	19	12
158	Protein translocase subunit SecY OS=Escherichia coli (strain K12) OX=83333 GN=secY PE=1 SV=1	P0AGA2	secY	49 kDa	32	12
159	Ribosomal RNA large subunit methyltransferase K/L OS=Escherichia coli (strain K12) OX=83333 GN=rlmL PE=1 SV=1	P75864	rlmL	79 kDa	4	12
160	2,3-bisphosphoglycerate-dependent phosphoglycerate mutase OS=Escherichia coli (strain K12) OX=83333 GN=gpmA PE=1 SV=2	P62707	gpmA	29 kDa	13	11
161	Acetyl-coenzyme A synthetase OS=Escherichia coli (strain K12) OX=83333 GN=acs PE=1 SV=2	P27550	acs	72 kDa	10	11
162	Biosynthetic arginine decarboxylase OS=Escherichia coli (strain K12) OX=83333 GN=speA PE=1 SV=2	P21170	speA	74 kDa	12	11
163	DNA topoisomerase 4 subunit A OS=Escherichia coli (strain K12) OX=83333 GN=parC PE=1 SV=1	P0AFI2	parC	84 kDa	14	11
164	D-tagatose-1,6-bisphosphate aldolase subunit GatZ OS=Escherichia coli (strain K12) OX=83333 GN=gatZ PE=1 SV=1	P0C8J8	gatZ	47 kDa	5	11
165	Formate dehydrogenase-O major subunit OS=Escherichia coli (strain K12) OX=83333 GN=fdoG PE=1 SV=5	P32176	fdoG	113 kDa	14	11
166	Leucine-responsive regulatory protein OS=Escherichia coli (strain K12) OX=83333 GN=lrp PE=1 SV=2	P0ACJ0	lrp	19 kDa	12	11
167	Proline--tRNA ligase OS=Escherichia coli (strain K12) OX=83333 GN=proS PE=1 SV=4	P16659	proS	64 kDa	14	11
168	Protein translocase subunit SecF OS=Escherichia coli (strain K12) OX=83333 GN=secF PE=1 SV=1	P0AG93	secF	35 kDa	8	11
169	Uncharacterized protein YkgE OS=Escherichia coli (strain K12) OX=83333 GN=ykgE PE=3 SV=1	P77252	ykgE	26 kDa	10	11
170	UTP--glucose-1-phosphate uridylyltransferase OS=Escherichia coli (strain K12) OX=83333 GN=galU PE=1 SV=2	P0AEP3	galU	33 kDa	10	11
171	Alanine--tRNA ligase OS=Escherichia coli (strain K12) OX=83333 GN=alaS PE=1 SV=2	P00957	alaS	96 kDa	12	10
172	Bifunctional protein HldE OS=Escherichia coli (strain K12) OX=83333 GN=hldE PE=1 SV=1	P76658	hldE	51 kDa	12	10
173	Cytidylate kinase OS=Escherichia coli (strain K12) OX=83333 GN=cmk PE=1 SV=1	P0A6I0	cmk	25 kDa	9	10
174	DNA-binding transcriptional dual regulator CRP OS=Escherichia coli (strain K12) OX=83333 GN=crp PE=1 SV=1	P0ACJ8	crp	24 kDa	16	10
175	GTP cyclohydrolase-2 OS=Escherichia coli (strain K12) OX=83333 GN=ribA PE=1 SV=1	P0A7I7	ribA	22 kDa	8	10
176	Inosine-5'-monophosphate dehydrogenase OS=Escherichia coli (strain K12) OX=83333 GN=guaB PE=1 SV=1	P0ADG7	guaB	52 kDa	5	10
177	Isocitrate dehydrogenase [NADP] OS=Escherichia coli (strain K12) OX=83333 GN=icd PE=1 SV=1	P08200	icd	46 kDa	8	10
178	Large ribosomal subunit protein bL21 OS=Escherichia coli (strain K12) OX=83333 GN=rplU PE=1 SV=1	P0AG48	rplU	12 kDa	8	10
179	Large ribosomal subunit protein bL35 OS=Escherichia coli (strain K12) OX=83333 GN=rpmI PE=1 SV=2	P0A7Q1	rpmI	7 kDa	11	10
180	Large ribosomal subunit protein uL13 OS=Escherichia coli (strain K12) OX=83333 GN=rplM PE=1 SV=1	P0AA10	rplM	16 kDa	9	10
181	Large ribosomal subunit protein uL22 OS=Escherichia coli (strain K12) OX=83333 GN=rplV PE=1 SV=1	P61175	rplV	12 kDa	5	10
182	Outer membrane protein A OS=Escherichia coli (strain K12) OX=83333 GN=ompA PE=1 SV=1	P0A910	ompA	37 kDa	2	10
183	Phosphate acyltransferase OS=Escherichia coli (strain K12) OX=83333 GN=plsX PE=1 SV=2	P27247	plsX	38 kDa	11	10
184	PTS system mannose-specific EIIAB component OS=Escherichia coli (strain K12) OX=83333 GN=manX PE=1 SV=2	P69797	manX	35 kDa	408	10
185	Ribonucleoside-diphosphate reductase 1 subunit alpha OS=Escherichia coli (strain K12) OX=83333 GN=nrdA PE=1 SV=2	P00452	nrdA	86 kDa	6	10
186	Small ribosomal subunit protein bS18 OS=Escherichia coli (strain K12) OX=83333 GN=rpsR PE=1 SV=2	P0A7T7	rpsR	9 kDa	12	10
187	UDP-N-acetylglucosamine 1-carboxyvinyltransferase OS=Escherichia coli (strain K12) OX=83333 GN=murA PE=1 SV=1	P0A749	murA	45 kDa	9	10
188	Co-chaperonin GroES OS=Escherichia coli (strain K12) OX=83333 GN=groES PE=1 SV=1	P0A6F9	groES	10 kDa	13	9
189	DNA-binding protein H-NS OS=Escherichia coli (strain K12) OX=83333 GN=hns PE=1 SV=2	P0ACF8	hns	16 kDa	18	9
190	D-serine dehydratase OS=Escherichia coli (strain K12) OX=83333 GN=dsdA PE=1 SV=3	P00926	dsdA	48 kDa	16	9
191	Hemolysin expression-modulating protein Hha OS=Escherichia coli (strain K12) OX=83333 GN=hha PE=1 SV=1	P0ACE3	hha	9 kDa	11	9
192	Large ribosomal subunit protein bL31A OS=Escherichia coli (strain K12) OX=83333 GN=rpmE PE=1 SV=1	P0A7M9	rpmE	8 kDa	8	9
193	L-fucose mutarotase OS=Escherichia coli (strain K12) OX=83333 GN=fucU PE=1 SV=1	P0AEN8	fucU	15 kDa	4	9
194	Protein QmcA OS=Escherichia coli (strain K12) OX=83333 GN=qmcA PE=1 SV=1	P0AA53	qmcA	34 kDa	10	9
195	PTS system galactitol-specific EIIA component OS=Escherichia coli (strain K12) OX=83333 GN=gatA PE=1 SV=1	P69828	gatA	17 kDa	9	9
196	Small ribosomal subunit protein uS14 OS=Escherichia coli (strain K12) OX=83333 GN=rpsN PE=1 SV=2	P0AG59	rpsN	12 kDa	10	9
197	Thioredoxin 1 OS=Escherichia coli (strain K12) OX=83333 GN=trxA PE=1 SV=2	P0AA25	trxA	12 kDa	11	9
198	tRNA sulfurtransferase OS=Escherichia coli (strain K12) OX=83333 GN=thiI PE=1 SV=1	P77718	thiI	55 kDa	6	9
199	50S ribosomal subunit assembly factor BipA OS=Escherichia coli (strain K12) OX=83333 GN=bipA PE=1 SV=1	P0DTT0	bipA	67 kDa	10	8
200	Asparagine--tRNA ligase OS=Escherichia coli (strain K12) OX=83333 GN=asnS PE=1 SV=2	P0A8M0	asnS	53 kDa	6	8
201	Chaperone protein DnaJ OS=Escherichia coli (strain K12) OX=83333 GN=dnaJ PE=1 SV=3	P08622	dnaJ	41 kDa	8	8
202	FKBP-type peptidyl-prolyl cis-trans isomerase SlyD OS=Escherichia coli (strain K12) OX=83333 GN=slyD PE=1 SV=1	P0A9K9	slyD	21 kDa	13	8
203	NADH-quinone oxidoreductase subunit B OS=Escherichia coli (strain K12) OX=83333 GN=nuoB PE=1 SV=1	P0AFC7	nuoB	25 kDa	14	8
204	NADH-quinone oxidoreductase subunit F OS=Escherichia coli (strain K12) OX=83333 GN=nuoF PE=1 SV=3	P31979	nuoF	49 kDa	12	8
205	Peptide chain release factor RF2 OS=Escherichia coli (strain K12) OX=83333 GN=prfB PE=1 SV=3	P07012	prfB	41 kDa	13	8
206	Probable ATP-binding protein YheS OS=Escherichia coli (strain K12) OX=83333 GN=yheS PE=1 SV=1	P63389	yheS	72 kDa	4	8
207	PTS system fructose-specific EIIB'BC component OS=Escherichia coli (strain K12) OX=83333 GN=fruA PE=1 SV=1	P20966	fruA	58 kDa	7	8
208	Signal recognition particle receptor FtsY OS=Escherichia coli (strain K12) OX=83333 GN=ftsY PE=1 SV=1	P10121	ftsY	55 kDa	15	8
209	Small ribosomal subunit protein uS8 OS=Escherichia coli (strain K12) OX=83333 GN=rpsH PE=1 SV=2	P0A7W7	rpsH	14 kDa	7	8
210	Uncharacterized oxidoreductase YgjR OS=Escherichia coli (strain K12) OX=83333 GN=ygjR PE=3 SV=3	P42599	ygjR	36 kDa	5	8
211	UPF0307 protein YjgA OS=Escherichia coli (strain K12) OX=83333 GN=yjgA PE=1 SV=1	P0A8X0	yjgA	21 kDa	10	8
212	23S rRNA 5-hydroxycytidine C2501 synthase OS=Escherichia coli (strain K12) OX=83333 GN=rlhA PE=1 SV=2	P76104	rlhA	73 kDa	7	7
213	Cell division ATP-binding protein FtsE OS=Escherichia coli (strain K12) OX=83333 GN=ftsE PE=1 SV=1	P0A9R7	ftsE	24 kDa	8	7
214	Dihydrofolate synthase/folylpolyglutamate synthase OS=Escherichia coli (strain K12) OX=83333 GN=folC PE=1 SV=2	P08192	folC	45 kDa	9	7
215	Enoyl-[acyl-carrier-protein] reductase [NADH] FabI OS=Escherichia coli (strain K12) OX=83333 GN=fabI PE=1 SV=2	P0AEK4	fabI	28 kDa	0	7
216	Glucose-6-phosphate 1-dehydrogenase OS=Escherichia coli (strain K12) OX=83333 GN=zwf PE=1 SV=1	P0AC53	zwf	56 kDa	7	7
217	Glycerol-3-phosphate regulon repressor OS=Escherichia coli (strain K12) OX=83333 GN=glpR PE=1 SV=1	P0ACL0	glpR	28 kDa	5	7
218	Inorganic pyrophosphatase OS=Escherichia coli (strain K12) OX=83333 GN=ppa PE=1 SV=2	P0A7A9	ppa	20 kDa	4	7
219	Lon protease OS=Escherichia coli (strain K12) OX=83333 GN=lon PE=1 SV=1	P0A9M0	lon	87 kDa	7	7
220	Proline/betaine transporter OS=Escherichia coli (strain K12) OX=83333 GN=proP PE=1 SV=1	P0C0L7	proP	55 kDa	19	7
221	PTS system glucose-specific EIICB component OS=Escherichia coli (strain K12) OX=83333 GN=ptsG PE=1 SV=1	P69786	ptsG	51 kDa	6	7
222	Putative lipopolysaccharide biosynthesis O-acetyl transferase WbbJ OS=Escherichia coli (strain K12) OX=83333 GN=wbbJ PE=3 SV=2	P37750	wbbJ	22 kDa	12	7
223	Sec-independent protein translocase protein TatB OS=Escherichia coli (strain K12) OX=83333 GN=tatB PE=1 SV=1	P69425	tatB	18 kDa	14	7
224	Ubiquinone/menaquinone biosynthesis C-methyltransferase UbiE OS=Escherichia coli (strain K12) OX=83333 GN=ubiE PE=1 SV=1	P0A887	ubiE	28 kDa	12	7
225	Uncharacterized HTH-type transcriptional regulator YciT OS=Escherichia coli (strain K12) OX=83333 GN=yciT PE=4 SV=1	P76034	yciT	28 kDa	3	7
226	Uncharacterized protein YeaG OS=Escherichia coli (strain K12) OX=83333 GN=yeaG PE=3 SV=1	P0ACY3	yeaG	74 kDa	9	7
227	1-deoxy-D-xylulose-5-phosphate synthase OS=Escherichia coli (strain K12) OX=83333 GN=dxs PE=1 SV=3	P77488	dxs	68 kDa	15	6
228	4-hydroxy-3-methylbut-2-en-1-yl diphosphate synthase (flavodoxin) OS=Escherichia coli (strain K12) OX=83333 GN=ispG PE=1 SV=1	P62620	ispG	41 kDa	12	6
229	ATP synthase subunit alpha OS=Escherichia coli (strain K12) OX=83333 GN=atpA PE=1 SV=1	P0ABB0	atpA	55 kDa	5	6
230	ATP-dependent protease subunit HslV OS=Escherichia coli (strain K12) OX=83333 GN=hslV PE=1 SV=2	P0A7B8	hslV	19 kDa	0	6
231	Carbonic anhydrase 2 OS=Escherichia coli (strain K12) OX=83333 GN=can PE=1 SV=1	P61517	can	25 kDa	7	6
232	Chaperonin GroEL OS=Escherichia coli (strain K12) OX=83333 GN=groEL PE=1 SV=2	P0A6F5	groEL	57 kDa	19	6
233	Cluster of Cold shock protein CspA OS=Escherichia coli (strain K12) OX=83333 GN=cspA PE=1 SV=2 (P0A9X9)	P0A9X9 [2]	cspA	7 kDa	6	6
234	Co-chaperone protein DjlA OS=Escherichia coli (strain K12) OX=83333 GN=djlA PE=1 SV=1	P31680	djlA	31 kDa	5	6
235	Dual-specificity RNA methyltransferase RlmN OS=Escherichia coli (strain K12) OX=83333 GN=rlmN PE=1 SV=1	P36979	rlmN	43 kDa	12	6
236	Esterase FrsA OS=Escherichia coli (strain K12) OX=83333 GN=frsA PE=1 SV=2	P04335	frsA	47 kDa	16	6
237	Inner membrane protein YccF OS=Escherichia coli (strain K12) OX=83333 GN=yccF PE=1 SV=1	P0AB12	yccF	16 kDa	5	6
238	Iron-sulfur cluster insertion protein ErpA OS=Escherichia coli (strain K12) OX=83333 GN=erpA PE=1 SV=1	P0ACC3	erpA	12 kDa	7	6
239	Long-chain-fatty-acid--CoA ligase OS=Escherichia coli (strain K12) OX=83333 GN=fadD PE=1 SV=1	P69451	fadD	62 kDa	22	6
240	Phosphoenolpyruvate carboxylase OS=Escherichia coli (strain K12) OX=83333 GN=ppc PE=1 SV=1	P00864	ppc	99 kDa	4	6
241	Putative sulfur carrier protein YedF OS=Escherichia coli (strain K12) OX=83333 GN=yedF PE=1 SV=1	P0AA31	yedF	9 kDa	7	6
242	RNA polymerase-binding transcription factor DksA OS=Escherichia coli (strain K12) OX=83333 GN=dksA PE=1 SV=1	P0ABS1	dksA	18 kDa	5	6
243	Sec-independent protein translocase protein TatA OS=Escherichia coli (strain K12) OX=83333 GN=tatA PE=1 SV=1	P69428	tatA	10 kDa	14	6
244	Septum site-determining protein MinD OS=Escherichia coli (strain K12) OX=83333 GN=minD PE=1 SV=2	P0AEZ3	minD	30 kDa	8	6
245	Small ribosomal subunit protein bS6 OS=Escherichia coli (strain K12) OX=83333 GN=rpsF PE=1 SV=1	P02358	rpsF	16 kDa	5	6
246	Small ribosomal subunit protein uS17 OS=Escherichia coli (strain K12) OX=83333 GN=rpsQ PE=1 SV=2	P0AG63	rpsQ	10 kDa	0	6
247	Threonine--tRNA ligase OS=Escherichia coli (strain K12) OX=83333 GN=thrS PE=1 SV=1	P0A8M3	thrS	74 kDa	5	6
248	tRNA/tmRNA (uracil-C(5))-methyltransferase OS=Escherichia coli (strain K12) OX=83333 GN=trmA PE=1 SV=1	P23003	trmA	42 kDa	0	6
249	UDP-galactopyranose mutase OS=Escherichia coli (strain K12) OX=83333 GN=glf PE=1 SV=1	P37747	glf	43 kDa	5	6
250	Uncharacterized protein YidB OS=Escherichia coli (strain K12) OX=83333 GN=yidB PE=4 SV=1	P09996	yidB	14 kDa	10	6
251	2,4-dienoyl-CoA reductase [(2E)-enoyl-CoA-producing] OS=Escherichia coli (strain K12) OX=83333 GN=fadH PE=1 SV=3	P42593	fadH	73 kDa	16	5
252	Acyl-CoA thioester hydrolase YciA OS=Escherichia coli (strain K12) OX=83333 GN=yciA PE=3 SV=1	P0A8Z0	yciA	14 kDa	5	5
253	Alpha-D-glucose 1-phosphate phosphatase YihX OS=Escherichia coli (strain K12) OX=83333 GN=yihX PE=1 SV=1	P0A8Y3	yihX	23 kDa	7	5
254	ATP-dependent dethiobiotin synthetase BioD 1 OS=Escherichia coli (strain K12) OX=83333 GN=bioD1 PE=1 SV=3	P13000	bioD1	24 kDa	6	5
255	Bifunctional protein PutA OS=Escherichia coli (strain K12) OX=83333 GN=putA PE=1 SV=3	P09546	putA	144 kDa	9	5
256	Deoxyribose-phosphate aldolase OS=Escherichia coli (strain K12) OX=83333 GN=deoC PE=1 SV=1	P0A6L0	deoC	28 kDa	8	5
257	DNA-directed RNA polymerase subunit omega OS=Escherichia coli (strain K12) OX=83333 GN=rpoZ PE=1 SV=1	P0A800	rpoZ	10 kDa	11	5
258	Lipopolysaccharide 1,2-N-acetylglucosaminetransferase OS=Escherichia coli (strain K12) OX=83333 GN=waaU PE=4 SV=2	P27242	waaU	42 kDa	6	5
259	Magnesium transport protein CorA OS=Escherichia coli (strain K12) OX=83333 GN=corA PE=1 SV=1	P0ABI4	corA	37 kDa	3	5
260	Methionine--tRNA ligase OS=Escherichia coli (strain K12) OX=83333 GN=metG PE=1 SV=2	P00959	metG	76 kDa	0	5
261	NADPH-dependent 7-cyano-7-deazaguanine reductase OS=Escherichia coli (strain K12) OX=83333 GN=queF PE=1 SV=1	Q46920	queF	33 kDa	5	5
262	Outer membrane porin C OS=Escherichia coli (strain K12) OX=83333 GN=ompC PE=1 SV=1	P06996	ompC	40 kDa	4	5
263	Pseudouridine-5'-phosphate glycosidase OS=Escherichia coli (strain K12) OX=83333 GN=psuG PE=1 SV=1	P33025	psuG	33 kDa	6	5
264	PTS system trehalose-specific EIIBC component OS=Escherichia coli (strain K12) OX=83333 GN=treB PE=1 SV=4	P36672	treB	51 kDa	0	5
265	RNA polymerase sigma factor RpoD OS=Escherichia coli (strain K12) OX=83333 GN=rpoD PE=1 SV=2	P00579	rpoD	70 kDa	14	5
266	Small ribosomal subunit protein uS19 OS=Escherichia coli (strain K12) OX=83333 GN=rpsS PE=1 SV=2	P0A7U3	rpsS	10 kDa	6	5
267	Small ribosomal subunit protein uS9 OS=Escherichia coli (strain K12) OX=83333 GN=rpsI PE=1 SV=2	P0A7X3	rpsI	15 kDa	10	5
268	Thioredoxin/glutathione peroxidase BtuE OS=Escherichia coli (strain K12) OX=83333 GN=btuE PE=1 SV=1	P06610	btuE	20 kDa	7	5
269	Tryptophan--tRNA ligase OS=Escherichia coli (strain K12) OX=83333 GN=trpS PE=1 SV=3	P00954	trpS	37 kDa	3	5
270	Tyrosine--tRNA ligase OS=Escherichia coli (strain K12) OX=83333 GN=tyrS PE=1 SV=2	P0AGJ9	tyrS	48 kDa	6	5
271	Uncharacterized ABC transporter ATP-binding protein YadG OS=Escherichia coli (strain K12) OX=83333 GN=yadG PE=1 SV=1	P36879	yadG	35 kDa	4	5
272	Uncharacterized protein YnaE OS=Escherichia coli (strain K12) OX=83333 GN=ynaE PE=2 SV=2	P76073	ynaE	9 kDa	5	5
273	1-phosphofructokinase OS=Escherichia coli (strain K12) OX=83333 GN=fruK PE=1 SV=1	P0AEW9	fruK	34 kDa	0	4
274	3-hydroxydecanoyl-[acyl-carrier-protein] dehydratase OS=Escherichia coli (strain K12) OX=83333 GN=fabA PE=1 SV=2	P0A6Q3	fabA	19 kDa	9	4
275	3-octaprenyl-4-hydroxybenzoate carboxy-lyase OS=Escherichia coli (strain K12) OX=83333 GN=ubiD PE=1 SV=1	P0AAB4	ubiD	56 kDa	0	4
276	Acetyl-coenzyme A carboxylase carboxyl transferase subunit beta OS=Escherichia coli (strain K12) OX=83333 GN=accD PE=1 SV=1	P0A9Q5	accD	33 kDa	10	4
277	Anaerobic glycerol-3-phosphate dehydrogenase subunit A OS=Escherichia coli (strain K12) OX=83333 GN=glpA PE=1 SV=1	P0A9C0	glpA	59 kDa	5	4
278	Autonomous glycyl radical cofactor OS=Escherichia coli (strain K12) OX=83333 GN=grcA PE=1 SV=1	P68066	grcA	14 kDa	5	4
279	Cluster of Lysine--tRNA ligase OS=Escherichia coli (strain K12) OX=83333 GN=lysS PE=1 SV=2 (P0A8N3)	P0A8N3 [2]	lysS	58 kDa	0	4
280	Dihydrolipoyllysine-residue succinyltransferase component of 2-oxoglutarate dehydrogenase complex OS=Escherichia coli (strain K12) OX=83333 GN=sucB PE=1 SV=2	P0AFG6	sucB	44 kDa	0	4
281	DNA repair protein RadA OS=Escherichia coli (strain K12) OX=83333 GN=radA PE=1 SV=1	P24554	radA	49 kDa	11	4
282	DNA-binding dual transcriptional regulator OmpR OS=Escherichia coli (strain K12) OX=83333 GN=ompR PE=1 SV=1	P0AA16	ompR	27 kDa	10	4
283	Elongation factor P OS=Escherichia coli (strain K12) OX=83333 GN=efp PE=1 SV=2	P0A6N4	efp	21 kDa	3	4
284	Elongation factor P-like protein OS=Escherichia coli (strain K12) OX=83333 GN=yeiP PE=1 SV=1	P0A6N8	yeiP	22 kDa	5	4
285	Ferric uptake regulation protein OS=Escherichia coli (strain K12) OX=83333 GN=fur PE=1 SV=1	P0A9A9	fur	17 kDa	4	4
286	Flagellar motor switch protein FliG OS=Escherichia coli (strain K12) OX=83333 GN=fliG PE=1 SV=1	P0ABZ1	fliG	37 kDa	0	4
287	Glutaredoxin 4 OS=Escherichia coli (strain K12) OX=83333 GN=grxD PE=1 SV=1	P0AC69	grxD	13 kDa	7	4
288	Glycine--tRNA ligase beta subunit OS=Escherichia coli (strain K12) OX=83333 GN=glyS PE=1 SV=4	P00961	glyS	77 kDa	9	4
289	HTH-type transcriptional regulator IscR OS=Escherichia coli (strain K12) OX=83333 GN=iscR PE=1 SV=1	P0AGK8	iscR	17 kDa	7	4
290	Inner membrane protein YhcB OS=Escherichia coli (strain K12) OX=83333 GN=yhcB PE=1 SV=2	P0ADW3	yhcB	15 kDa	5	4
291	Keratin, high sulfur matrix protein, IIIB3 OS=Ovis aries OX=9940	P02444 (+1)		10 kDa	0	4
292	Large ribosomal subunit protein bL25 OS=Escherichia coli (strain K12) OX=83333 GN=rplY PE=1 SV=1	P68919	rplY	11 kDa	5	4
293	Large ribosomal subunit protein bL28 OS=Escherichia coli (strain K12) OX=83333 GN=rpmB PE=1 SV=2	P0A7M2	rpmB	9 kDa	6	4
294	Magnesium-transporting ATPase, P-type 1 OS=Escherichia coli (strain K12) OX=83333 GN=mgtA PE=1 SV=1	P0ABB8	mgtA	99 kDa	13	4
295	N-acetylglucosamine-6-phosphate deacetylase OS=Escherichia coli (strain K12) OX=83333 GN=nagA PE=1 SV=1	P0AF18	nagA	41 kDa	3	4
296	Outer membrane porin F OS=Escherichia coli (strain K12) OX=83333 GN=ompF PE=1 SV=1	P02931	ompF	39 kDa	0	4
297	Poly(A) polymerase I OS=Escherichia coli (strain K12) OX=83333 GN=pcnB PE=1 SV=2	P0ABF1	pcnB	54 kDa	8	4
298	Protoporphyrinogen IX dehydrogenase [quinone] OS=Escherichia coli (strain K12) OX=83333 GN=hemG PE=1 SV=1	P0ACB4	hemG	21 kDa	11	4
299	Pyruvate dehydrogenase [ubiquinone] OS=Escherichia coli (strain K12) OX=83333 GN=poxB PE=1 SV=1	P07003	poxB	62 kDa	0	4
300	S-adenosylmethionine synthase OS=Escherichia coli (strain K12) OX=83333 GN=metK PE=1 SV=2	P0A817	metK	42 kDa	12	4
301	Thiamine-monophosphate kinase OS=Escherichia coli (strain K12) OX=83333 GN=thiL PE=1 SV=1	P0AGG0	thiL	35 kDa	7	4
302	tRNA N6-adenosine threonylcarbamoyltransferase OS=Escherichia coli (strain K12) OX=83333 GN=tsaD PE=1 SV=2	P05852	tsaD	36 kDa	3	4
303	Truncated inactive ribonuclease PH OS=Escherichia coli (strain K12) OX=83333 GN=rph PE=1 SV=1	P0CG19	rph	24 kDa	5	4
304	Uncharacterized protein YbaA OS=Escherichia coli (strain K12) OX=83333 GN=ybaA PE=4 SV=1	P0AAQ6	ybaA	13 kDa	5	4
305	UPF0283 membrane protein YcjF OS=Escherichia coli (strain K12) OX=83333 GN=ycjF PE=1 SV=1	P0A8R7	ycjF	39 kDa	8	4
306	UPF0313 protein YgiQ OS=Escherichia coli (strain K12) OX=83333 GN=ygiQ PE=3 SV=3	Q46861	ygiQ	83 kDa	8	4
307	UPF0597 protein YhaM OS=Escherichia coli (strain K12) OX=83333 GN=yhaM PE=2 SV=3	P42626	yhaM	45 kDa	2	4
308	Uracil phosphoribosyltransferase OS=Escherichia coli (strain K12) OX=83333 GN=upp PE=1 SV=1	P0A8F0	upp	23 kDa	8	4
309	Uridine kinase OS=Escherichia coli (strain K12) OX=83333 GN=udk PE=3 SV=1	P0A8F4	udk	24 kDa	3	4
310	1-deoxyxylulose-5-phosphate synthase YajO OS=Escherichia coli (strain K12) OX=83333 GN=yajO PE=1 SV=2	P77735	yajO	36 kDa	0	3
311	2,3-bisphosphoglycerate-independent phosphoglycerate mutase OS=Escherichia coli (strain K12) OX=83333 GN=gpmI PE=1 SV=1	P37689	gpmI	56 kDa	8	3
312	Aerobic respiration control sensor protein ArcB OS=Escherichia coli (strain K12) OX=83333 GN=arcB PE=1 SV=1	P0AEC3	arcB	88 kDa	3	3
313	Aldehyde reductase YahK OS=Escherichia coli (strain K12) OX=83333 GN=yahK PE=1 SV=1	P75691	yahK	38 kDa	8	3
314	Bifunctional aspartokinase/homoserine dehydrogenase 1 OS=Escherichia coli (strain K12) OX=83333 GN=thrA PE=1 SV=2	P00561	thrA	89 kDa	9	3
315	Bifunctional protein GlmU OS=Escherichia coli (strain K12) OX=83333 GN=glmU PE=1 SV=1	P0ACC7	glmU	49 kDa	3	3
316	Biopolymer transport protein ExbD OS=Escherichia coli (strain K12) OX=83333 GN=exbD PE=1 SV=1	P0ABV2	exbD	16 kDa	7	3
317	Cell division protein ZapA OS=Escherichia coli (strain K12) OX=83333 GN=zapA PE=1 SV=1	P0ADS2	zapA	13 kDa	3	3
318	Chromosome partition protein MukF OS=Escherichia coli (strain K12) OX=83333 GN=mukF PE=1 SV=1	P60293	mukF	51 kDa	3	3
319	Cluster of Respiratory nitrate reductase 1 beta chain OS=Escherichia coli (strain K12) OX=83333 GN=narH PE=1 SV=3 (P11349)	P11349 [2]	narH	58 kDa	3	3
320	Cysteine desulfurase IscS OS=Escherichia coli (strain K12) OX=83333 GN=iscS PE=1 SV=1	P0A6B7	iscS	45 kDa	0	3
321	Cytoskeleton protein RodZ OS=Escherichia coli (strain K12) OX=83333 GN=rodZ PE=1 SV=2	P27434	rodZ	36 kDa	25	3
322	DNA gyrase subunit A OS=Escherichia coli (strain K12) OX=83333 GN=gyrA PE=1 SV=1	P0AES4	gyrA	97 kDa	10	3
323	DNA mismatch repair protein MutS OS=Escherichia coli (strain K12) OX=83333 GN=mutS PE=1 SV=1	P23909	mutS	95 kDa	0	3
324	DNA-directed RNA polymerase subunit alpha OS=Escherichia coli (strain K12) OX=83333 GN=rpoA PE=1 SV=1	P0A7Z4	rpoA	37 kDa	5	3
325	dTDP-4-amino-4,6-dideoxygalactose transaminase OS=Escherichia coli (strain K12) OX=83333 GN=wecE PE=1 SV=2	P27833	wecE	42 kDa	0	3
326	Flagellar basal-body rod protein FlgC OS=Escherichia coli (strain K12) OX=83333 GN=flgC PE=3 SV=1	P0ABX2	flgC	14 kDa	0	3
327	Fumarate reductase flavoprotein subunit OS=Escherichia coli (strain K12) OX=83333 GN=frdA PE=1 SV=3	P00363	frdA	66 kDa	0	3
328	Glutamate-1-semialdehyde 2,1-aminomutase OS=Escherichia coli (strain K12) OX=83333 GN=hemL PE=1 SV=2	P23893	hemL	45 kDa	9	3
329	Large ribosomal subunit protein bL12 OS=Escherichia coli (strain K12) OX=83333 GN=rplL PE=1 SV=2	P0A7K2	rplL	12 kDa	0	3
330	Large ribosomal subunit protein bL20 OS=Escherichia coli (strain K12) OX=83333 GN=rplT PE=1 SV=2	P0A7L3	rplT	13 kDa	3	3
331	Methionine import ATP-binding protein MetN OS=Escherichia coli (strain K12) OX=83333 GN=metN PE=1 SV=4	P30750	metN	38 kDa	3	3
332	NAD(P)H dehydrogenase (quinone) OS=Escherichia coli (strain K12) OX=83333 GN=wrbA PE=1 SV=2	P0A8G6	wrbA	21 kDa	7	3
333	Nitrite reductase (NADH) large subunit OS=Escherichia coli (strain K12) OX=83333 GN=nirB PE=3 SV=4	P08201	nirB	93 kDa	0	3
334	Outer membrane lipoprotein SlyB OS=Escherichia coli (strain K12) OX=83333 GN=slyB PE=2 SV=1	P0A905	slyB	16 kDa	0	3
335	Phosphoenolpyruvate-protein phosphotransferase OS=Escherichia coli (strain K12) OX=83333 GN=ptsI PE=1 SV=1	P08839	ptsI	64 kDa	6	3
336	Phosphoglucosamine mutase OS=Escherichia coli (strain K12) OX=83333 GN=glmM PE=1 SV=3	P31120	glmM	48 kDa	0	3
337	Phosphoglycerate kinase OS=Escherichia coli (strain K12) OX=83333 GN=pgk PE=1 SV=2	P0A799	pgk	41 kDa	8	3
338	Phosphohistidine phosphatase SixA OS=Escherichia coli (strain K12) OX=83333 GN=sixA PE=1 SV=1	P76502	sixA	17 kDa	5	3
339	Polyribonucleotide nucleotidyltransferase OS=Escherichia coli (strain K12) OX=83333 GN=pnp PE=1 SV=3	P05055	pnp	77 kDa	5	3
340	Probable protease SohB OS=Escherichia coli (strain K12) OX=83333 GN=sohB PE=1 SV=1	P0AG14	sohB	39 kDa	13	3
341	Protein YjdM OS=Escherichia coli (strain K12) OX=83333 GN=yjdM PE=3 SV=1	P0AFJ1	yjdM	12 kDa	3	3
342	Putative transport protein YidE OS=Escherichia coli (strain K12) OX=83333 GN=yidE PE=3 SV=1	P60872	yidE	59 kDa	5	3
343	Pyridoxal kinase PdxY OS=Escherichia coli (strain K12) OX=83333 GN=pdxY PE=1 SV=3	P77150	pdxY	31 kDa	0	3
344	Response regulator UvrY OS=Escherichia coli (strain K12) OX=83333 GN=uvrY PE=1 SV=1	P0AED5	uvrY	24 kDa	0	3
345	Ribosomal protein S12 methylthiotransferase accessory factor YcaO OS=Escherichia coli (strain K12) OX=83333 GN=ycaO PE=1 SV=2	P75838	ycaO	66 kDa	3	3
346	Thiol peroxidase OS=Escherichia coli (strain K12) OX=83333 GN=tpx PE=1 SV=2	P0A862	tpx	18 kDa	0	3
347	Transcription antitermination protein RfaH OS=Escherichia coli (strain K12) OX=83333 GN=rfaH PE=1 SV=1	P0AFW0	rfaH	18 kDa	7	3
348	Transcription termination/antitermination protein NusA OS=Escherichia coli (strain K12) OX=83333 GN=nusA PE=1 SV=1	P0AFF6	nusA	55 kDa	8	3
349	Transcriptional regulator YqjI OS=Escherichia coli (strain K12) OX=83333 GN=yqjI PE=1 SV=1	P64588	yqjI	23 kDa	5	3
350	Undecaprenyl-phosphate alpha-N-acetylglucosaminyl 1-phosphate transferase OS=Escherichia coli (strain K12) OX=83333 GN=wecA PE=1 SV=1	P0AC78	wecA	41 kDa	5	3
351	Universal stress protein D OS=Escherichia coli (strain K12) OX=83333 GN=uspD PE=2 SV=1	P0AAB8	uspD	16 kDa	6	3
352	2,3,4,5-tetrahydropyridine-2,6-dicarboxylate N-succinyltransferase OS=Escherichia coli (strain K12) OX=83333 GN=dapD PE=1 SV=1	P0A9D8	dapD	30 kDa	5	2
353	Antitoxin RelB OS=Escherichia coli (strain K12) OX=83333 GN=relB PE=1 SV=1	P0C079	relB	9 kDa	0	2
354	Citrate synthase OS=Escherichia coli (strain K12) OX=83333 GN=gltA PE=1 SV=1	P0ABH7	gltA	48 kDa	2	2
355	Exodeoxyribonuclease 7 large subunit OS=Escherichia coli (strain K12) OX=83333 GN=xseA PE=1 SV=2	P04994	xseA	52 kDa	20	2
356	High-affinity branched-chain amino acid transport ATP-binding protein LivF OS=Escherichia coli (strain K12) OX=83333 GN=livF PE=1 SV=2	P22731	livF	26 kDa	4	2
357	HTH-type transcriptional regulator KdgR OS=Escherichia coli (strain K12) OX=83333 GN=kdgR PE=1 SV=1	P76268	kdgR	30 kDa	4	2
358	HTH-type transcriptional repressor FabR OS=Escherichia coli (strain K12) OX=83333 GN=fabR PE=1 SV=2	P0ACU5	fabR	27 kDa	8	2
359	Inner membrane protein YeeR OS=Escherichia coli (strain K12) OX=83333 GN=yeeR PE=1 SV=2	P76361	yeeR	57 kDa	0	2
360	Isocitrate lyase OS=Escherichia coli (strain K12) OX=83333 GN=aceA PE=1 SV=1	P0A9G6	aceA	48 kDa	0	2
361	Lipid A 1-diphosphate synthase OS=Escherichia coli (strain K12) OX=83333 GN=lpxT PE=1 SV=2	P76445	lpxT	27 kDa	7	2
362	Low affinity potassium transport system protein Kup OS=Escherichia coli (strain K12) OX=83333 GN=kup PE=1 SV=1	P63183	kup	69 kDa	0	2
363	Nucleoid-associated protein YejK OS=Escherichia coli (strain K12) OX=83333 GN=yejK PE=1 SV=3	P33920	yejK	38 kDa	0	2
364	Probable cyclic di-GMP phosphodiesterase PdeC OS=Escherichia coli (strain K12) OX=83333 GN=pdeC PE=1 SV=2	P32701	pdeC	61 kDa	7	2
365	Probable protein kinase UbiB OS=Escherichia coli (strain K12) OX=83333 GN=ubiB PE=1 SV=1	P0A6A0	ubiB	63 kDa	2	2
366	Protein GrpE OS=Escherichia coli (strain K12) OX=83333 GN=grpE PE=1 SV=1	P09372	grpE	22 kDa	0	2
367	Ribosomal RNA large subunit methyltransferase M OS=Escherichia coli (strain K12) OX=83333 GN=rlmM PE=1 SV=1	P0ADR6	rlmM	42 kDa	0	2
368	Shikimate kinase 1 OS=Escherichia coli (strain K12) OX=83333 GN=aroK PE=1 SV=2	P0A6D7	aroK	20 kDa	4	2
369	Signal peptidase I OS=Escherichia coli (strain K12) OX=83333 GN=lepB PE=1 SV=2	P00803	lepB	36 kDa	15	2
370	SsrA-binding protein OS=Escherichia coli (strain K12) OX=83333 GN=smpB PE=1 SV=2	P0A832	smpB	18 kDa	0	2
371	Succinate dehydrogenase iron-sulfur subunit OS=Escherichia coli (strain K12) OX=83333 GN=sdhB PE=1 SV=1	P07014	sdhB	27 kDa	0	2
372	Thymidylate synthase OS=Escherichia coli (strain K12) OX=83333 GN=thyA PE=1 SV=1	P0A884	thyA	30 kDa	2	2
373	tRNA threonylcarbamoyladenosine biosynthesis protein TsaE OS=Escherichia coli (strain K12) OX=83333 GN=tsaE PE=1 SV=1	P0AF67	tsaE	17 kDa	0	2
374	Uncharacterized protein YciO OS=Escherichia coli (strain K12) OX=83333 GN=yciO PE=1 SV=1	P0AFR4	yciO	23 kDa	4	2
375	1,4-dihydroxy-2-naphthoate octaprenyltransferase OS=Escherichia coli (strain K12) OX=83333 GN=menA PE=1 SV=1	P32166	menA	34 kDa	0	0
376	1-acyl-sn-glycerol-3-phosphate acyltransferase OS=Escherichia coli (strain K12) OX=83333 GN=plsC PE=1 SV=1	P26647	plsC	27 kDa	0	0
377	23S rRNA (guanosine-2'-O-)-methyltransferase RlmB OS=Escherichia coli (strain K12) OX=83333 GN=rlmB PE=1 SV=1	P63177	rlmB	27 kDa	0	0
378	2-amino-3-ketobutyrate coenzyme A ligase OS=Escherichia coli (strain K12) OX=83333 GN=kbl PE=1 SV=1	P0AB77	kbl	43 kDa	0	0
379	3-deoxy-D-manno-octulosonic acid transferase OS=Escherichia coli (strain K12) OX=83333 GN=waaA PE=1 SV=1	P0AC75	waaA	47 kDa	0	0
380	3-ketoacyl-CoA thiolase FadI OS=Escherichia coli (strain K12) OX=83333 GN=fadI PE=1 SV=1	P76503	fadI	47 kDa	0	0
381	3-oxoacyl-[acyl-carrier-protein] synthase 2 OS=Escherichia coli (strain K12) OX=83333 GN=fabF PE=1 SV=2	P0AAI5	fabF	43 kDa	4	0
382	6,7-dimethyl-8-ribityllumazine synthase OS=Escherichia coli (strain K12) OX=83333 GN=ribE PE=1 SV=1	P61714	ribE	16 kDa	0	0
383	6-phosphogluconate dehydrogenase, decarboxylating OS=Escherichia coli (strain K12) OX=83333 GN=gnd PE=1 SV=2	P00350	gnd	51 kDa	2	0
384	7-carboxy-7-deazaguanine synthase OS=Escherichia coli (strain K12) OX=83333 GN=queE PE=3 SV=1	P64554	queE	25 kDa	4	0
385	Acetate kinase OS=Escherichia coli (strain K12) OX=83333 GN=ackA PE=1 SV=1	P0A6A3	ackA	43 kDa	0	0
386	Acetylornithine deacetylase OS=Escherichia coli (strain K12) OX=83333 GN=argE PE=1 SV=2	P23908	argE	42 kDa	0	0
387	Aconitate hydratase A OS=Escherichia coli (strain K12) OX=83333 GN=acnA PE=1 SV=3	P25516	acnA	98 kDa	4	0
388	Adenylate kinase OS=Escherichia coli (strain K12) OX=83333 GN=adk PE=1 SV=1	P69441	adk	24 kDa	3	0
389	Aerobic C4-dicarboxylate transport protein OS=Escherichia coli (strain K12) OX=83333 GN=dctA PE=1 SV=1	P0A830	dctA	45 kDa	0	0
390	AMP nucleosidase OS=Escherichia coli (strain K12) OX=83333 GN=amn PE=1 SV=1	P0AE12	amn	54 kDa	0	0
391	Anaerobic glycerol-3-phosphate dehydrogenase subunit B OS=Escherichia coli (strain K12) OX=83333 GN=glpB PE=1 SV=1	P13033	glpB	45 kDa	0	0
392	Anaerobic glycerol-3-phosphate dehydrogenase subunit C OS=Escherichia coli (strain K12) OX=83333 GN=glpC PE=1 SV=1	P0A996	glpC	44 kDa	0	0
393	Anti-adapter protein IraP OS=Escherichia coli (strain K12) OX=83333 GN=iraP PE=1 SV=1	P0AAN9	iraP	10 kDa	5	0
394	Anti-sigma-E factor RseA OS=Escherichia coli (strain K12) OX=83333 GN=rseA PE=1 SV=1	P0AFX7	rseA	24 kDa	0	0
395	Argininosuccinate synthase OS=Escherichia coli (strain K12) OX=83333 GN=argG PE=1 SV=2	P0A6E4	argG	50 kDa	2	0
396	Aspartate--ammonia ligase OS=Escherichia coli (strain K12) OX=83333 GN=asnA PE=1 SV=1	P00963	asnA	37 kDa	5	0
397	ATP synthase epsilon chain OS=Escherichia coli (strain K12) OX=83333 GN=atpC PE=1 SV=2	P0A6E6	atpC	15 kDa	0	0
398	ATP synthase gamma chain OS=Escherichia coli (strain K12) OX=83333 GN=atpG PE=1 SV=1	P0ABA6	atpG	32 kDa	0	0
399	ATPase RavA OS=Escherichia coli (strain K12) OX=83333 GN=ravA PE=1 SV=2	P31473	ravA	56 kDa	0	0
400	ATP-binding protein Uup OS=Escherichia coli (strain K12) OX=83333 GN=uup PE=1 SV=2	P43672	uup	72 kDa	6	0
401	ATP-dependent 6-phosphofructokinase isozyme 1 OS=Escherichia coli (strain K12) OX=83333 GN=pfkA PE=1 SV=1	P0A796	pfkA	35 kDa	4	0
402	ATP-dependent Clp protease ATP-binding subunit ClpA OS=Escherichia coli (strain K12) OX=83333 GN=clpA PE=1 SV=1	P0ABH9	clpA	84 kDa	8	0
403	ATP-dependent DNA helicase Rep OS=Escherichia coli (strain K12) OX=83333 GN=rep PE=1 SV=3	P09980	rep	77 kDa	0	0
404	Bacteriophage adsorption protein B OS=Escherichia coli (strain K12) OX=83333 GN=nfrB PE=4 SV=1	P0AFA5	nfrB	85 kDa	0	0
405	Beta sliding clamp OS=Escherichia coli (strain K12) OX=83333 GN=dnaN PE=1 SV=1	P0A988	dnaN	41 kDa	0	0
406	Bifunctional riboflavin kinase/FMN adenylyltransferase OS=Escherichia coli (strain K12) OX=83333 GN=ribF PE=1 SV=1	P0AG40	ribF	35 kDa	0	0
407	Biotin synthase OS=Escherichia coli (strain K12) OX=83333 GN=bioB PE=1 SV=2	P12996	bioB	39 kDa	0	0
408	Carbamoyl-phosphate synthase large chain OS=Escherichia coli (strain K12) OX=83333 GN=carB PE=1 SV=2	P00968	carB	118 kDa	5	0
409	Carboxy-S-adenosyl-L-methionine synthase OS=Escherichia coli (strain K12) OX=83333 GN=cmoA PE=1 SV=1	P76290	cmoA	28 kDa	3	0
410	Cardiolipin synthase A OS=Escherichia coli (strain K12) OX=83333 GN=clsA PE=1 SV=1	P0A6H8	clsA	55 kDa	0	0
411	Cardiolipin synthase C OS=Escherichia coli (strain K12) OX=83333 GN=clsC PE=1 SV=2	P75919	clsC	54 kDa	2	0
412	Catabolite repressor/activator OS=Escherichia coli (strain K12) OX=83333 GN=cra PE=1 SV=1	P0ACP1	cra	38 kDa	0	0
413	Cation-efflux pump FieF OS=Escherichia coli (strain K12) OX=83333 GN=fieF PE=1 SV=1	P69380	fieF	33 kDa	0	0
414	Cell division protein FtsX OS=Escherichia coli (strain K12) OX=83333 GN=ftsX PE=1 SV=1	P0AC30	ftsX	39 kDa	0	0
415	Cell shape-determining protein MreC OS=Escherichia coli (strain K12) OX=83333 GN=mreC PE=1 SV=1	P16926	mreC	40 kDa	0	0
416	Chain length determinant protein OS=Escherichia coli (strain K12) OX=83333 GN=wzzB PE=1 SV=2	P76372	wzzB	36 kDa	0	0
417	Chaperone protein ClpB OS=Escherichia coli (strain K12) OX=83333 GN=clpB PE=1 SV=1	P63284	clpB	96 kDa	3	0
418	Chaperone protein Skp OS=Escherichia coli (strain K12) OX=83333 GN=skp PE=1 SV=1	P0AEU7	skp	18 kDa	0	0
419	Chaperone SurA OS=Escherichia coli (strain K12) OX=83333 GN=surA PE=1 SV=1	P0ABZ6	surA	47 kDa	0	0
420	Chromosome partition protein MukB OS=Escherichia coli (strain K12) OX=83333 GN=mukB PE=1 SV=2	P22523	mukB	170 kDa	0	0
421	Cluster of Formate dehydrogenase-O iron-sulfur subunit OS=Escherichia coli (strain K12) OX=83333 GN=fdoH PE=1 SV=1 (P0AAJ5)	P0AAJ5 [2]	fdoH	33 kDa	0	0
422	Cluster of Protein GnsB OS=Escherichia coli (strain K12) OX=83333 GN=gnsB PE=3 SV=2 (P77695)	P77695 [2]	gnsB	7 kDa	0	0
423	Cluster of Transaldolase B OS=Escherichia coli (strain K12) OX=83333 GN=talB PE=1 SV=2 (P0A870)	P0A870 [2]	talB	35 kDa	3	0
424	Cluster of Transposase InsH for insertion sequence element IS5U OS=Escherichia coli (strain K12) OX=83333 GN=insH21 PE=3 SV=2 (A0A385XJE6)	A0A385XJE6 [3]	insH21	38 kDa	0	0
425	Cold shock-like protein CspB OS=Escherichia coli (strain K12) OX=83333 GN=cspB PE=1 SV=1	P36995	cspB	8 kDa	5	0
426	Cold shock-like protein CspC OS=Escherichia coli (strain K12) OX=83333 GN=cspC PE=1 SV=2	P0A9Y6	cspC	7 kDa	0	0
427	Cold shock-like protein CspE OS=Escherichia coli (strain K12) OX=83333 GN=cspE PE=1 SV=2	P0A972	cspE	7 kDa	0	0
428	Copper-exporting P-type ATPase OS=Escherichia coli (strain K12) OX=83333 GN=copA PE=1 SV=4	Q59385	copA	88 kDa	10	0
429	Cyclic di-GMP binding protein BcsE OS=Escherichia coli (strain K12) OX=83333 GN=bcsE PE=1 SV=1	P37657	bcsE	59 kDa	0	0
430	Cytochrome bd-I ubiquinol oxidase subunit 1 OS=Escherichia coli (strain K12) OX=83333 GN=cydA PE=1 SV=1	P0ABJ9	cydA	58 kDa	0	0
431	Cytochrome bo(3) ubiquinol oxidase subunit 1 OS=Escherichia coli (strain K12) OX=83333 GN=cyoB PE=1 SV=1	P0ABI8	cyoB	74 kDa	3	0
432	Cytochrome bo(3) ubiquinol oxidase subunit 2 OS=Escherichia coli (strain K12) OX=83333 GN=cyoA PE=1 SV=1	P0ABJ1	cyoA	35 kDa	5	0
433	D-alanyl-D-alanine carboxypeptidase DacA OS=Escherichia coli (strain K12) OX=83333 GN=dacA PE=1 SV=1	P0AEB2	dacA	44 kDa	0	0
434	D-amino acid dehydrogenase OS=Escherichia coli (strain K12) OX=83333 GN=dadA PE=1 SV=1	P0A6J5	dadA	48 kDa	3	0
435	Der GTPase-activating protein YihI OS=Escherichia coli (strain K12) OX=83333 GN=yihI PE=1 SV=1	P0A8H6	yihI	19 kDa	3	0
436	D-erythrose-4-phosphate dehydrogenase OS=Escherichia coli (strain K12) OX=83333 GN=epd PE=1 SV=2	P0A9B6	epd	37 kDa	0	0
437	Desmoplakin OS=Homo sapiens OX=9606 GN=DSP	P15924	DSP	332 kDa	0	0
438	D-galactose/methyl-galactoside binding periplasmic protein MglB OS=Escherichia coli (strain K12) OX=83333 GN=mglB PE=1 SV=1	P0AEE5	mglB	36 kDa	0	0
439	Dihydrolipoyl dehydrogenase OS=Escherichia coli (strain K12) OX=83333 GN=lpdA PE=1 SV=2	P0A9P0	lpdA	51 kDa	0	0
440	Dimethyl sulfoxide reductase DmsA OS=Escherichia coli (strain K12) OX=83333 GN=dmsA PE=1 SV=2	P18775	dmsA	90 kDa	5	0
441	Dipeptide and tripeptide permease A OS=Escherichia coli (strain K12) OX=83333 GN=dtpA PE=1 SV=1	P77304	dtpA	54 kDa	0	0
442	Dipeptide transport ATP-binding protein DppD OS=Escherichia coli (strain K12) OX=83333 GN=dppD PE=1 SV=1	P0AAG0	dppD	36 kDa	0	0
443	Dipeptide-binding protein OS=Escherichia coli (strain K12) OX=83333 GN=dppA PE=1 SV=1	P23847	dppA	60 kDa	0	0
444	DNA damage-inducible protein I OS=Escherichia coli (strain K12) OX=83333 GN=dinI PE=1 SV=1	P0ABR1	dinI	9 kDa	5	0
445	DNA gyrase inhibitor OS=Escherichia coli (strain K12) OX=83333 GN=sbmC PE=1 SV=1	P33012	sbmC	18 kDa	10	0
446	DNA topoisomerase 1 OS=Escherichia coli (strain K12) OX=83333 GN=topA PE=1 SV=2	P06612	topA	97 kDa	7	0
447	DNA topoisomerase 4 subunit B OS=Escherichia coli (strain K12) OX=83333 GN=parE PE=1 SV=3	P20083	parE	70 kDa	5	0
448	DNA-binding protein HU-alpha OS=Escherichia coli (strain K12) OX=83333 GN=hupA PE=1 SV=1	P0ACF0	hupA	10 kDa	6	0
449	DNA-binding protein HU-beta OS=Escherichia coli (strain K12) OX=83333 GN=hupB PE=1 SV=1	P0ACF4	hupB	9 kDa	5	0
450	DNA-binding protein StpA OS=Escherichia coli (strain K12) OX=83333 GN=stpA PE=1 SV=1	P0ACG1	stpA	15 kDa	0	0
451	D-serine/D-alanine/glycine transporter OS=Escherichia coli (strain K12) OX=83333 GN=cycA PE=1 SV=1	P0AAE0	cycA	52 kDa	2	0
452	D-tagatose-1,6-bisphosphate aldolase subunit GatY OS=Escherichia coli (strain K12) OX=83333 GN=gatY PE=1 SV=1	P0C8J6	gatY	31 kDa	0	0
453	dTDP-glucose 4,6-dehydratase 1 OS=Escherichia coli (strain K12) OX=83333 GN=rfbB PE=3 SV=2	P37759	rfbB	41 kDa	0	0
454	ECA polysaccharide chain length modulation protein OS=Escherichia coli (strain K12) OX=83333 GN=wzzE PE=1 SV=2	P0AG00	wzzE	39 kDa	2	0
455	ECF RNA polymerase sigma-E factor OS=Escherichia coli (strain K12) OX=83333 GN=rpoE PE=1 SV=1	P0AGB6	rpoE	22 kDa	4	0
456	Erythronate-4-phosphate dehydrogenase OS=Escherichia coli (strain K12) OX=83333 GN=pdxB PE=2 SV=2	P05459	pdxB	41 kDa	3	0
457	Exodeoxyribonuclease 7 small subunit OS=Escherichia coli (strain K12) OX=83333 GN=xseB PE=1 SV=2	P0A8G9	xseB	9 kDa	6	0
458	Exopolyphosphatase OS=Escherichia coli (strain K12) OX=83333 GN=ppx PE=1 SV=2	P0AFL6	ppx	58 kDa	0	0
459	Exoribonuclease 2 OS=Escherichia coli (strain K12) OX=83333 GN=rnb PE=1 SV=3	P30850	rnb	72 kDa	0	0
460	Ferredoxin-type protein NapG OS=Escherichia coli (strain K12) OX=83333 GN=napG PE=1 SV=1	P0AAL3	napG	25 kDa	0	0
461	FKBP-type peptidyl-prolyl cis-trans isomerase FkpA OS=Escherichia coli (strain K12) OX=83333 GN=fkpA PE=1 SV=1	P45523	fkpA	29 kDa	0	0
462	Flagellar regulator flk OS=Escherichia coli (strain K12) OX=83333 GN=flk PE=3 SV=2	P15286	flk	37 kDa	0	0
463	Flagellar transcriptional regulator FlhD OS=Escherichia coli (strain K12) OX=83333 GN=flhD PE=1 SV=1	P0A8S9	flhD	13 kDa	0	0
464	Formate channel FocA OS=Escherichia coli (strain K12) OX=83333 GN=focA PE=1 SV=1	P0AC23	focA	31 kDa	0	0
465	Fructose-1,6-bisphosphatase 1 class 2 OS=Escherichia coli (strain K12) OX=83333 GN=glpX PE=1 SV=1	P0A9C9	glpX	36 kDa	0	0
466	Fructose-bisphosphate aldolase class 2 OS=Escherichia coli (strain K12) OX=83333 GN=fbaA PE=1 SV=2	P0AB71	fbaA	39 kDa	2	0
467	Fumarate and nitrate reduction regulatory protein OS=Escherichia coli (strain K12) OX=83333 GN=fnr PE=1 SV=1	P0A9E5	fnr	28 kDa	3	0
468	Fumarate reductase iron-sulfur subunit OS=Escherichia coli (strain K12) OX=83333 GN=frdB PE=1 SV=2	P0AC47	frdB	27 kDa	0	0
469	Glucans biosynthesis glucosyltransferase H OS=Escherichia coli (strain K12) OX=83333 GN=mdoH PE=1 SV=1	P62517	mdoH	97 kDa	0	0
470	Glucans biosynthesis protein G OS=Escherichia coli (strain K12) OX=83333 GN=mdoG PE=1 SV=1	P33136	mdoG	58 kDa	0	0
471	Glucitol operon activator protein OS=Escherichia coli (strain K12) OX=83333 GN=gutM PE=4 SV=1	P15081	gutM	13 kDa	0	0
472	Glutamate 5-kinase OS=Escherichia coli (strain K12) OX=83333 GN=proB PE=1 SV=1	P0A7B5	proB	39 kDa	3	0
473	Glutamate-pyruvate aminotransferase AlaC OS=Escherichia coli (strain K12) OX=83333 GN=alaC PE=1 SV=1	P77434	alaC	46 kDa	3	0
474	Glutamine transport ATP-binding protein GlnQ OS=Escherichia coli (strain K12) OX=83333 GN=glnQ PE=1 SV=1	P10346	glnQ	27 kDa	2	0
475	Glutamine transport system permease protein GlnP OS=Escherichia coli (strain K12) OX=83333 GN=glnP PE=1 SV=1	P0AEQ6	glnP	24 kDa	0	0
476	Glutamine-binding periplasmic protein OS=Escherichia coli (strain K12) OX=83333 GN=glnH PE=1 SV=1	P0AEQ3	glnH	27 kDa	0	0
477	Glutamyl-tRNA reductase OS=Escherichia coli (strain K12) OX=83333 GN=hemA PE=1 SV=1	P0A6X1	hemA	46 kDa	0	0
478	Glutathione import ATP-binding protein GsiA OS=Escherichia coli (strain K12) OX=83333 GN=gsiA PE=1 SV=3	P75796	gsiA	69 kDa	3	0
479	Glutathione/L-cysteine transport system ATP-binding/permease protein CydC OS=Escherichia coli (strain K12) OX=83333 GN=cydC PE=1 SV=2	P23886	cydC	63 kDa	0	0
480	Glutathione/L-cysteine transport system ATP-binding/permease protein CydD OS=Escherichia coli (strain K12) OX=83333 GN=cydD PE=1 SV=3	P29018	cydD	65 kDa	4	0
481	Glycerol-3-phosphate acyltransferase OS=Escherichia coli (strain K12) OX=83333 GN=plsB PE=1 SV=2	P0A7A7	plsB	91 kDa	4	0
482	Glycine betaine/proline betaine transport system permease protein ProW OS=Escherichia coli (strain K12) OX=83333 GN=proW PE=1 SV=1	P14176	proW	38 kDa	0	0
483	GTPase HflX OS=Escherichia coli (strain K12) OX=83333 GN=hflX PE=1 SV=3	P25519	hflX	48 kDa	0	0
484	Guanine/hypoxanthine permease GhxP OS=Escherichia coli (strain K12) OX=83333 GN=ghxP PE=1 SV=1	P0AF52	ghxP	46 kDa	0	0
485	High-affinity zinc uptake system protein ZnuA OS=Escherichia coli (strain K12) OX=83333 GN=znuA PE=1 SV=4	P39172	znuA	34 kDa	0	0
486	HTH-type transcriptional regulator CysB OS=Escherichia coli (strain K12) OX=83333 GN=cysB PE=3 SV=1	P0A9F3	cysB	36 kDa	0	0
487	HTH-type transcriptional regulator UlaR OS=Escherichia coli (strain K12) OX=83333 GN=ulaR PE=1 SV=1	P0A9W0	ulaR	28 kDa	6	0
488	HTH-type transcriptional repressor PurR OS=Escherichia coli (strain K12) OX=83333 GN=purR PE=1 SV=2	P0ACP7	purR	38 kDa	0	0
489	Hydrogenase-2 operon protein HybA OS=Escherichia coli (strain K12) OX=83333 GN=hybA PE=3 SV=1	P0AAJ8	hybA	36 kDa	0	0
490	Hydrogenase-2 small chain OS=Escherichia coli (strain K12) OX=83333 GN=hybO PE=1 SV=1	P69741	hybO	40 kDa	0	0
491	Inner membrane protein YebE OS=Escherichia coli (strain K12) OX=83333 GN=yebE PE=1 SV=2	P33218	yebE	24 kDa	0	0
492	Inner membrane protein YedI OS=Escherichia coli (strain K12) OX=83333 GN=yedI PE=1 SV=2	P46125	yedI	32 kDa	0	0
493	Inner membrane protein YejM OS=Escherichia coli (strain K12) OX=83333 GN=yejM PE=1 SV=1	P0AD27	yejM	67 kDa	0	0
494	Inner membrane protein YhjD OS=Escherichia coli (strain K12) OX=83333 GN=yhjD PE=1 SV=1	P37642	yhjD	38 kDa	4	0
495	Inner membrane protein YlaC OS=Escherichia coli (strain K12) OX=83333 GN=ylaC PE=1 SV=2	P0AAS0	ylaC	18 kDa	0	0
496	Inner membrane transport protein YdhC OS=Escherichia coli (strain K12) OX=83333 GN=ydhC PE=1 SV=3	P37597	ydhC	43 kDa	0	0
497	Inner membrane transport protein YqeG OS=Escherichia coli (strain K12) OX=83333 GN=yqeG PE=1 SV=1	P63340	yqeG	45 kDa	0	0
498	Integration host factor subunit beta OS=Escherichia coli (strain K12) OX=83333 GN=ihfB PE=1 SV=1	P0A6Y1	ihfB	11 kDa	7	0
499	Intermembrane phospholipid transport system binding protein MlaD OS=Escherichia coli (strain K12) OX=83333 GN=mlaD PE=1 SV=1	P64604	mlaD	20 kDa	0	0
500	Ion-translocating oxidoreductase complex subunit B OS=Escherichia coli (strain K12) OX=83333 GN=rsxB PE=1 SV=1	P77223	rsxB	21 kDa	7	0
501	Iron-binding protein IscA OS=Escherichia coli (strain K12) OX=83333 GN=iscA PE=1 SV=1	P0AAC8	iscA	12 kDa	0	0
502	Isochorismate synthase MenF OS=Escherichia coli (strain K12) OX=83333 GN=menF PE=1 SV=4	P38051	menF	49 kDa	2	0
503	Lactose permease OS=Escherichia coli (strain K12) OX=83333 GN=lacY PE=1 SV=1	P02920	lacY	47 kDa	0	0
504	Large ribosomal subunit protein bL32 OS=Escherichia coli (strain K12) OX=83333 GN=rpmF PE=1 SV=2	P0A7N4	rpmF	6 kDa	4	0
505	Large ribosomal subunit protein bL33 OS=Escherichia coli (strain K12) OX=83333 GN=rpmG PE=1 SV=2	P0A7N9	rpmG	6 kDa	0	0
506	Large ribosomal subunit protein uL18 OS=Escherichia coli (strain K12) OX=83333 GN=rplR PE=1 SV=1	P0C018	rplR	13 kDa	0	0
507	Large ribosomal subunit protein uL23 OS=Escherichia coli (strain K12) OX=83333 GN=rplW PE=1 SV=1	P0ADZ0	rplW	11 kDa	4	0
508	Large ribosomal subunit protein uL24 OS=Escherichia coli (strain K12) OX=83333 GN=rplX PE=1 SV=2	P60624	rplX	11 kDa	5	0
509	Large ribosomal subunit protein uL30 OS=Escherichia coli (strain K12) OX=83333 GN=rpmD PE=1 SV=2	P0AG51	rpmD	7 kDa	4	0
510	Leucyl/phenylalanyl-tRNA--protein transferase OS=Escherichia coli (strain K12) OX=83333 GN=aat PE=1 SV=1	P0A8P1	aat	27 kDa	4	0
511	Lipid A biosynthesis myristoyltransferase OS=Escherichia coli (strain K12) OX=83333 GN=lpxM PE=1 SV=1	P24205	lpxM	37 kDa	0	0
512	Lipid-A-disaccharide synthase OS=Escherichia coli (strain K12) OX=83333 GN=lpxB PE=1 SV=2	P10441	lpxB	42 kDa	0	0
513	Lipopolysaccharide 1,2-glucosyltransferase OS=Escherichia coli (strain K12) OX=83333 GN=rfaJ PE=3 SV=2	P27129	rfaJ	39 kDa	0	0
514	Lipopolysaccharide 1,6-galactosyltransferase OS=Escherichia coli (strain K12) OX=83333 GN=rfaB PE=3 SV=2	P27127	rfaB	41 kDa	0	0
515	Lipopolysaccharide core biosynthesis protein RfaG OS=Escherichia coli (strain K12) OX=83333 GN=rfaG PE=1 SV=1	P25740	rfaG	42 kDa	0	0
516	Lipopolysaccharide core biosynthesis protein RfaS OS=Escherichia coli (strain K12) OX=83333 GN=rfaS PE=4 SV=1	P27126	rfaS	37 kDa	4	0
517	Lipopolysaccharide core biosynthesis protein RfaZ OS=Escherichia coli (strain K12) OX=83333 GN=rfaZ PE=4 SV=2	P27241	rfaZ	33 kDa	4	0
518	Lipopolysaccharide core heptose(I) kinase RfaP OS=Escherichia coli (strain K12) OX=83333 GN=rfaP PE=3 SV=1	P25741	rfaP	31 kDa	3	0
519	Lipopolysaccharide core heptose(II) kinase RfaY OS=Escherichia coli (strain K12) OX=83333 GN=rfaY PE=3 SV=2	P27240	rfaY	27 kDa	0	0
520	Lipopolysaccharide export system ATP-binding protein LptB OS=Escherichia coli (strain K12) OX=83333 GN=lptB PE=1 SV=2	P0A9V1	lptB	27 kDa	2	0
521	Lipoprotein-releasing system ATP-binding protein LolD OS=Escherichia coli (strain K12) OX=83333 GN=lolD PE=1 SV=2	P75957	lolD	25 kDa	0	0
522	L-lactate dehydrogenase OS=Escherichia coli (strain K12) OX=83333 GN=lldD PE=1 SV=1	P33232	lldD	43 kDa	0	0
523	Low-affinity inorganic phosphate transporter PitA OS=Escherichia coli (strain K12) OX=83333 GN=pitA PE=1 SV=1	P0AFJ7	pitA	53 kDa	2	0
524	L-threonine dehydratase catabolic TdcB OS=Escherichia coli (strain K12) OX=83333 GN=tdcB PE=1 SV=1	P0AGF6	tdcB	35 kDa	0	0
525	Lysine-specific permease LysP OS=Escherichia coli (strain K12) OX=83333 GN=lysP PE=1 SV=5	P25737	lysP	54 kDa	0	0
526	Maltose operon periplasmic protein OS=Escherichia coli (strain K12) OX=83333 GN=malM PE=3 SV=1	P03841	malM	32 kDa	0	0
527	Maltose/maltodextrin transport system permease protein MalF OS=Escherichia coli (strain K12) OX=83333 GN=malF PE=1 SV=1	P02916	malF	57 kDa	0	0
528	Maltose/maltodextrin-binding periplasmic protein OS=Escherichia coli (strain K12) OX=83333 GN=malE	P0AEX9	malE	43 kDa	0	0
529	Mechanosensitive channel MscK OS=Escherichia coli (strain K12) OX=83333 GN=mscK PE=1 SV=1	P77338	mscK	127 kDa	0	0
530	Membrane protein insertase YidC OS=Escherichia coli (strain K12) OX=83333 GN=yidC PE=1 SV=2	P25714	yidC	62 kDa	12	0
531	Metalloprotease PmbA OS=Escherichia coli (strain K12) OX=83333 GN=pmbA PE=1 SV=1	P0AFK0	pmbA	48 kDa	4	0
532	Methyl-accepting chemotaxis protein I OS=Escherichia coli (strain K12) OX=83333 GN=tsr PE=1 SV=2	P02942	tsr	59 kDa	0	0
533	Multidrug efflux pump subunit AcrA OS=Escherichia coli (strain K12) OX=83333 GN=acrA PE=1 SV=1	P0AE06	acrA	42 kDa	0	0
534	Multiphosphoryl transfer protein OS=Escherichia coli (strain K12) OX=83333 GN=fruB PE=1 SV=1	P69811	fruB	40 kDa	2	0
535	Na(+)/H(+) antiporter NhaB OS=Escherichia coli (strain K12) OX=83333 GN=nhaB PE=1 SV=1	P0AFA7	nhaB	57 kDa	0	0
536	N-acetylglucosamine repressor OS=Escherichia coli (strain K12) OX=83333 GN=nagC PE=2 SV=1	P0AF20	nagC	45 kDa	0	0
537	NADH-quinone oxidoreductase subunit A OS=Escherichia coli (strain K12) OX=83333 GN=nuoA PE=1 SV=1	P0AFC3	nuoA	16 kDa	0	0
538	NADH-quinone oxidoreductase subunit E OS=Escherichia coli (strain K12) OX=83333 GN=nuoE PE=1 SV=1	P0AFD1	nuoE	19 kDa	0	0
539	NADP-dependent 3-hydroxy acid dehydrogenase YdfG OS=Escherichia coli (strain K12) OX=83333 GN=ydfG PE=1 SV=2	P39831	ydfG	27 kDa	0	0
540	Negative modulator of initiation of replication OS=Escherichia coli (strain K12) OX=83333 GN=seqA PE=1 SV=1	P0AFY8	seqA	20 kDa	4	0
541	Nucleoside permease NupC OS=Escherichia coli (strain K12) OX=83333 GN=nupC PE=1 SV=1	P0AFF2	nupC	43 kDa	0	0
542	Oligopeptide transport system permease protein OppB OS=Escherichia coli (strain K12) OX=83333 GN=oppB PE=1 SV=1	P0AFH2	oppB	33 kDa	0	0
543	Outer membrane protein Slp OS=Escherichia coli (strain K12) OX=83333 GN=slp PE=1 SV=1	P37194	slp	21 kDa	0	0
544	Outer-membrane lipoprotein LolB OS=Escherichia coli (strain K12) OX=83333 GN=lolB PE=1 SV=1	P61320	lolB	24 kDa	0	0
545	Penicillin-binding protein 1B OS=Escherichia coli (strain K12) OX=83333 GN=mrcB PE=1 SV=2	P02919	mrcB	94 kDa	5	0
546	Peptidase B OS=Escherichia coli (strain K12) OX=83333 GN=pepB PE=1 SV=2	P37095	pepB	46 kDa	0	0
547	Peptide methionine sulfoxide reductase MsrB OS=Escherichia coli (strain K12) OX=83333 GN=msrB PE=1 SV=1	P0A746	msrB	15 kDa	0	0
548	Peptide transporter CstA OS=Escherichia coli (strain K12) OX=83333 GN=cstA PE=1 SV=3	P15078	cstA	75 kDa	0	0
549	Peptidoglycan D,D-transpeptidase FtsI OS=Escherichia coli (strain K12) OX=83333 GN=ftsI PE=1 SV=1	P0AD68	ftsI	64 kDa	5	0
550	Peptidoglycan D,D-transpeptidase MrdA OS=Escherichia coli (strain K12) OX=83333 GN=mrdA PE=1 SV=1	P0AD65	mrdA	71 kDa	8	0
551	Peptidoglycan glycosyltransferase MrdB OS=Escherichia coli (strain K12) OX=83333 GN=mrdB PE=1 SV=1	P0ABG7	mrdB	40 kDa	0	0
552	Periplasmic nitrate reductase OS=Escherichia coli (strain K12) OX=83333 GN=napA PE=1 SV=3	P33937	napA	93 kDa	0	0
553	Periplasmic oligopeptide-binding protein OS=Escherichia coli (strain K12) OX=83333 GN=oppA PE=1 SV=2	P23843	oppA	61 kDa	0	0
554	Peroxiredoxin Bcp OS=Escherichia coli (strain K12) OX=83333 GN=bcp PE=1 SV=1	P0AE52	bcp	18 kDa	5	0
555	Phenylalanine-specific permease OS=Escherichia coli (strain K12) OX=83333 GN=pheP PE=1 SV=1	P24207	pheP	51 kDa	3	0
556	Phenylalanine--tRNA ligase beta subunit OS=Escherichia coli (strain K12) OX=83333 GN=pheT PE=1 SV=2	P07395	pheT	87 kDa	0	0
557	Phosphatase NudJ OS=Escherichia coli (strain K12) OX=83333 GN=nudJ PE=1 SV=1	P0AEI6	nudJ	17 kDa	0	0
558	Phosphate import ATP-binding protein PstB OS=Escherichia coli (strain K12) OX=83333 GN=pstB PE=1 SV=2	P0AAH0	pstB	29 kDa	5	0
559	Phosphate-specific transport system accessory protein PhoU OS=Escherichia coli (strain K12) OX=83333 GN=phoU PE=1 SV=1	P0A9K7	phoU	27 kDa	0	0
560	Phosphoenolpyruvate synthase OS=Escherichia coli (strain K12) OX=83333 GN=ppsA PE=1 SV=5	P23538	ppsA	87 kDa	0	0
561	Phosphoethanolamine transferase OpgE OS=Escherichia coli (strain K12) OX=83333 GN=opgE PE=1 SV=1	P75785	opgE	60 kDa	0	0
562	Phosphopentomutase OS=Escherichia coli (strain K12) OX=83333 GN=deoB PE=1 SV=1	P0A6K6	deoB	44 kDa	0	0
563	Phosphoribosylaminoimidazole-succinocarboxamide synthase OS=Escherichia coli (strain K12) OX=83333 GN=purC PE=1 SV=1	P0A7D7	purC	27 kDa	0	0
564	Phosphotransferase RcsD OS=Escherichia coli (strain K12) OX=83333 GN=rcsD PE=1 SV=3	P39838	rcsD	100 kDa	3	0
565	Polyamine export protein OS=Escherichia coli (strain K12) OX=83333 GN=paeA PE=1 SV=1	P0AE45	paeA	50 kDa	7	0
566	Polyphosphate kinase OS=Escherichia coli (strain K12) OX=83333 GN=ppk PE=1 SV=2	P0A7B1	ppk	80 kDa	3	0
567	Probable cyclic di-GMP phosphodiesterase PdeB OS=Escherichia coli (strain K12) OX=83333 GN=pdeB PE=2 SV=2	P77473	pdeB	59 kDa	4	0
568	Probable cyclic di-GMP phosphodiesterase PdeK OS=Escherichia coli (strain K12) OX=83333 GN=pdeK PE=1 SV=3	P37649	pdeK	74 kDa	0	0
569	Probable diguanylate cyclase DgcJ OS=Escherichia coli (strain K12) OX=83333 GN=dgcJ PE=1 SV=2	P76237	dgcJ	57 kDa	0	0
570	Probable diguanylate cyclase DgcQ OS=Escherichia coli (strain K12) OX=83333 GN=dgcQ PE=2 SV=2	P76330	dgcQ	64 kDa	0	0
571	Probable inner membrane protein Smp OS=Escherichia coli (strain K12) OX=83333 GN=ytjB PE=2 SV=1	P0AGC7	ytjB	24 kDa	5	0
572	Probable L,D-transpeptidase YbiS OS=Escherichia coli (strain K12) OX=83333 GN=ybiS PE=1 SV=1	P0AAX8	ybiS	33 kDa	0	0
573	Probable pyruvate-flavodoxin oxidoreductase OS=Escherichia coli (strain K12) OX=83333 GN=ydbK PE=3 SV=2	P52647	ydbK	129 kDa	2	0
574	Prophage bactoprenol glucosyl transferase homolog OS=Escherichia coli (strain K12) OX=83333 GN=yfdH PE=1 SV=1	P77293	yfdH	35 kDa	6	0
575	Protein HtrL OS=Escherichia coli (strain K12) OX=83333 GN=htrL PE=2 SV=2	P25666	htrL	33 kDa	5	0
576	Protein MtfA OS=Escherichia coli (strain K12) OX=83333 GN=mtfA PE=1 SV=2	P76346	mtfA	30 kDa	3	0
577	Protein Syd OS=Escherichia coli (strain K12) OX=83333 GN=syd PE=1 SV=1	P0A8U0	syd	21 kDa	0	0
578	Protein translocase subunit SecA OS=Escherichia coli (strain K12) OX=83333 GN=secA PE=1 SV=2	P10408	secA	102 kDa	5	0
579	Protein YhgF OS=Escherichia coli (strain K12) OX=83333 GN=yhgF PE=1 SV=3	P46837	yhgF	85 kDa	7	0
580	Protein-export membrane protein SecG OS=Escherichia coli (strain K12) OX=83333 GN=secG PE=1 SV=1	P0AG99	secG	11 kDa	0	0
581	PTS system galactitol-specific EIIB component OS=Escherichia coli (strain K12) OX=83333 GN=gatB PE=1 SV=2	P37188	gatB	10 kDa	0	0
582	PTS system galactitol-specific EIIC component OS=Escherichia coli (strain K12) OX=83333 GN=gatC PE=1 SV=1	P69831	gatC	48 kDa	0	0
583	PTS system glucitol/sorbitol-specific EIIB component OS=Escherichia coli (strain K12) OX=83333 GN=srlE PE=1 SV=1	P56580	srlE	33 kDa	0	0
584	PTS system mannose-specific EIID component OS=Escherichia coli (strain K12) OX=83333 GN=manZ PE=1 SV=2	P69805	manZ	31 kDa	53	0
585	PTS system N,N'-diacetylchitobiose-specific EIIB component OS=Escherichia coli (strain K12) OX=83333 GN=chbB PE=1 SV=1	P69795	chbB	11 kDa	0	0
586	Putative ABC transporter arginine-binding protein 2 OS=Escherichia coli (strain K12) OX=83333 GN=artI PE=1 SV=3	P30859	artI	27 kDa	0	0
587	Putative acyl-CoA thioester hydrolase YbhC OS=Escherichia coli (strain K12) OX=83333 GN=ybhC PE=1 SV=2	P46130	ybhC	46 kDa	0	0
588	Putative esterase YheT OS=Escherichia coli (strain K12) OX=83333 GN=yheT PE=3 SV=1	P45524	yheT	38 kDa	0	0
589	Putative glycosyltransferase WbbK OS=Escherichia coli (strain K12) OX=83333 GN=wbbK PE=4 SV=1	P37751	wbbK	43 kDa	6	0
590	Putative RNA-binding protein YbcJ OS=Escherichia coli (strain K12) OX=83333 GN=ybcJ PE=1 SV=1	P0AAS7	ybcJ	7 kDa	0	0
591	Putrescine export system ATP-binding protein SapF OS=Escherichia coli (strain K12) OX=83333 GN=sapF PE=1 SV=1	P0AAH8	sapF	31 kDa	0	0
592	Pyridoxal phosphate phosphatase YbhA OS=Escherichia coli (strain K12) OX=83333 GN=ybhA PE=1 SV=3	P21829	ybhA	30 kDa	4	0
593	Pyruvate kinase I OS=Escherichia coli (strain K12) OX=83333 GN=pykF PE=1 SV=1	P0AD61	pykF	51 kDa	2	0
594	Pyruvate kinase II OS=Escherichia coli (strain K12) OX=83333 GN=pykA PE=1 SV=3	P21599	pykA	51 kDa	0	0
595	Pyruvate/proton symporter BtsT OS=Escherichia coli (strain K12) OX=83333 GN=btsT PE=1 SV=2	P39396	btsT	77 kDa	0	0
596	Recombination-associated protein RdgC OS=Escherichia coli (strain K12) OX=83333 GN=rdgC PE=1 SV=1	P36767	rdgC	34 kDa	2	0
597	Regulator of sigma-E protease RseP OS=Escherichia coli (strain K12) OX=83333 GN=rseP PE=1 SV=1	P0AEH1	rseP	49 kDa	0	0
598	Replicative DNA helicase OS=Escherichia coli (strain K12) OX=83333 GN=dnaB PE=1 SV=1	P0ACB0	dnaB	52 kDa	0	0
599	Rhamnosyltransferase WbbL OS=Escherichia coli (strain K12) OX=83333 GN=wbbL PE=1 SV=1	P36667	wbbL	31 kDa	0	0
600	Ribonuclease P protein component OS=Escherichia coli (strain K12) OX=83333 GN=rnpA PE=1 SV=1	P0A7Y8	rnpA	14 kDa	0	0
601	Ribonucleotide monophosphatase NagD OS=Escherichia coli (strain K12) OX=83333 GN=nagD PE=1 SV=1	P0AF24	nagD	27 kDa	0	0
602	Ribosomal large subunit pseudouridine synthase C OS=Escherichia coli (strain K12) OX=83333 GN=rluC PE=1 SV=1	P0AA39	rluC	36 kDa	3	0
603	Ribosomal RNA large subunit methyltransferase F OS=Escherichia coli (strain K12) OX=83333 GN=rlmF PE=1 SV=2	P75782	rlmF	34 kDa	3	0
604	Ribosomal RNA large subunit methyltransferase H OS=Escherichia coli (strain K12) OX=83333 GN=rlmH PE=1 SV=1	P0A8I8	rlmH	17 kDa	0	0
605	Ribosome maturation factor RimM OS=Escherichia coli (strain K12) OX=83333 GN=rimM PE=1 SV=1	P0A7X6	rimM	21 kDa	0	0
606	RNase E specificity factor CsrD OS=Escherichia coli (strain K12) OX=83333 GN=csrD PE=1 SV=2	P13518	csrD	73 kDa	0	0
607	Sec translocon accessory complex subunit YajC OS=Escherichia coli (strain K12) OX=83333 GN=yajC PE=1 SV=1	P0ADZ7	yajC	12 kDa	0	0
608	Selenocysteine-specific elongation factor OS=Escherichia coli (strain K12) OX=83333 GN=selB PE=1 SV=3	P14081	selB	69 kDa	3	0
609	Sensor histidine kinase CpxA OS=Escherichia coli (strain K12) OX=83333 GN=cpxA PE=1 SV=1	P0AE82	cpxA	52 kDa	0	0
610	Sensor histidine kinase DcuS OS=Escherichia coli (strain K12) OX=83333 GN=dcuS PE=1 SV=1	P0AEC8	dcuS	61 kDa	0	0
611	Sensor histidine kinase EnvZ OS=Escherichia coli (strain K12) OX=83333 GN=envZ PE=1 SV=1	P0AEJ4	envZ	50 kDa	0	0
612	Sensor histidine kinase GlrK OS=Escherichia coli (strain K12) OX=83333 GN=glrK PE=1 SV=3	P52101	glrK	53 kDa	14	0
613	Sensor histidine kinase RcsC OS=Escherichia coli (strain K12) OX=83333 GN=rcsC PE=1 SV=1	P0DMC5	rcsC	107 kDa	0	0
614	Sensor protein BasS OS=Escherichia coli (strain K12) OX=83333 GN=basS PE=1 SV=1	P30844	basS	41 kDa	0	0
615	Sensor protein KdpD OS=Escherichia coli (strain K12) OX=83333 GN=kdpD PE=1 SV=2	P21865	kdpD	99 kDa	3	0
616	Sensor protein PhoQ OS=Escherichia coli (strain K12) OX=83333 GN=phoQ PE=1 SV=1	P23837	phoQ	55 kDa	0	0
617	Septum site-determining protein MinC OS=Escherichia coli (strain K12) OX=83333 GN=minC PE=1 SV=1	P18196	minC	25 kDa	0	0
618	Serine hydroxymethyltransferase OS=Escherichia coli (strain K12) OX=83333 GN=glyA PE=1 SV=1	P0A825	glyA	45 kDa	5	0
619	Serine transporter SdaC OS=Escherichia coli (strain K12) OX=83333 GN=sdaC PE=1 SV=1	P0AAD6	sdaC	47 kDa	0	0
620	Sialic acid transporter NanT OS=Escherichia coli (strain K12) OX=83333 GN=nanT PE=1 SV=2	P41036	nanT	54 kDa	0	0
621	Sigma factor-binding protein Crl OS=Escherichia coli (strain K12) OX=83333 GN=crl PE=1 SV=5	P24251	crl	16 kDa	0	0
622	Signal recognition particle protein OS=Escherichia coli (strain K12) OX=83333 GN=ffh PE=1 SV=1	P0AGD7	ffh	50 kDa	13	0
623	Small ribosomal subunit protein bS16 OS=Escherichia coli (strain K12) OX=83333 GN=rpsP PE=1 SV=1	P0A7T3	rpsP	9 kDa	0	0
624	Small ribosomal subunit protein bS20 OS=Escherichia coli (strain K12) OX=83333 GN=rpsT PE=1 SV=2	P0A7U7	rpsT	10 kDa	0	0
625	Sodium/proline symporter OS=Escherichia coli (strain K12) OX=83333 GN=putP PE=1 SV=1	P07117	putP	54 kDa	0	0
626	Soluble pyridine nucleotide transhydrogenase OS=Escherichia coli (strain K12) OX=83333 GN=sthA PE=1 SV=5	P27306	sthA	52 kDa	0	0
627	Sorbitol-6-phosphate 2-dehydrogenase OS=Escherichia coli (strain K12) OX=83333 GN=srlD PE=1 SV=2	P05707	srlD	28 kDa	0	0
628	Succinate dehydrogenase flavoprotein subunit OS=Escherichia coli (strain K12) OX=83333 GN=sdhA PE=1 SV=1	P0AC41	sdhA	64 kDa	2	0
629	Tail completion protein Z OS=Escherichia phage lambda OX=2681611 GN=Z PE=3 SV=1	P03731	Z	22 kDa	4	0
630	Tape measure protein OS=Escherichia phage lambda OX=2681611 GN=H PE=1 SV=1	P03736	H	92 kDa	81	0
631	Tetraacyldisaccharide 4'-kinase OS=Escherichia coli (strain K12) OX=83333 GN=lpxK PE=1 SV=2	P27300	lpxK	36 kDa	0	0
632	Thiol:disulfide interchange protein DsbD OS=Escherichia coli (strain K12) OX=83333 GN=dsbD PE=1 SV=4	P36655	dsbD	62 kDa	0	0
633	Tol-Pal system protein TolQ OS=Escherichia coli (strain K12) OX=83333 GN=tolQ PE=1 SV=1	P0ABU9	tolQ	26 kDa	7	0
634	Transcription elongation factor GreA OS=Escherichia coli (strain K12) OX=83333 GN=greA PE=1 SV=1	P0A6W5	greA	18 kDa	0	0
635	Transcription termination/antitermination protein NusG OS=Escherichia coli (strain K12) OX=83333 GN=nusG PE=1 SV=2	P0AFG0	nusG	21 kDa	3	0
636	Transcriptional regulatory protein BasR OS=Escherichia coli (strain K12) OX=83333 GN=basR PE=1 SV=3	P30843	basR	25 kDa	3	0
637	Transcriptional regulatory protein CpxR OS=Escherichia coli (strain K12) OX=83333 GN=cpxR PE=1 SV=1	P0AE88	cpxR	26 kDa	0	0
638	Transcriptional regulatory protein PhoP OS=Escherichia coli (strain K12) OX=83333 GN=phoP PE=1 SV=1	P23836	phoP	26 kDa	3	0
639	Transcriptional regulatory protein RcsB OS=Escherichia coli (strain K12) OX=83333 GN=rcsB PE=1 SV=1	P0DMC7	rcsB	24 kDa	0	0
640	Transcriptional regulatory protein RstA OS=Escherichia coli (strain K12) OX=83333 GN=rstA PE=1 SV=2	P52108	rstA	27 kDa	7	0
641	Transcription-repair-coupling factor OS=Escherichia coli (strain K12) OX=83333 GN=mfd PE=1 SV=2	P30958	mfd	130 kDa	0	0
642	Translation initiation factor IF-3 OS=Escherichia coli (strain K12) OX=83333 GN=infC PE=1 SV=1	P0A707	infC	21 kDa	7	0
643	Triosephosphate isomerase OS=Escherichia coli (strain K12) OX=83333 GN=tpiA PE=1 SV=1	P0A858	tpiA	27 kDa	0	0
644	Trk system potassium uptake protein TrkH OS=Escherichia coli (strain K12) OX=83333 GN=trkH PE=1 SV=1	P0AFZ7	trkH	53 kDa	0	0
645	tRNA (adenine(37)-N6)-methyltransferase OS=Escherichia coli (strain K12) OX=83333 GN=trmO PE=1 SV=2	P28634	trmO	26 kDa	3	0
646	tRNA (cytidine/uridine-2'-O-)-methyltransferase TrmJ OS=Escherichia coli (strain K12) OX=83333 GN=trmJ PE=1 SV=1	P0AE01	trmJ	27 kDa	0	0
647	tRNA threonylcarbamoyladenosine dehydratase OS=Escherichia coli (strain K12) OX=83333 GN=tcdA PE=1 SV=1	Q46927	tcdA	29 kDa	0	0
648	tRNA uridine 5-carboxymethylaminomethyl modification enzyme MnmG OS=Escherichia coli (strain K12) OX=83333 GN=mnmG PE=1 SV=1	P0A6U3	mnmG	70 kDa	2	0
649	tRNA uridine(34) hydroxylase OS=Escherichia coli (strain K12) OX=83333 GN=trhO PE=1 SV=2	P24188	trhO	40 kDa	3	0
650	tRNA-modifying protein YgfZ OS=Escherichia coli (strain K12) OX=83333 GN=ygfZ PE=1 SV=2	P0ADE8	ygfZ	36 kDa	0	0
651	Type I restriction enzyme EcoKI specificity subunit OS=Escherichia coli (strain K12) OX=83333 GN=hsdS PE=1 SV=1	P05719	hsdS	51 kDa	0	0
652	Tyrosine-protein kinase etk OS=Escherichia coli (strain K12) OX=83333 GN=etk PE=1 SV=2	P38134	etk	81 kDa	8	0
653	Ubiquinone biosynthesis O-methyltransferase OS=Escherichia coli (strain K12) OX=83333 GN=ubiG PE=1 SV=1	P17993	ubiG	27 kDa	6	0
654	UDP-2,3-diacylglucosamine hydrolase OS=Escherichia coli (strain K12) OX=83333 GN=lpxH PE=1 SV=2	P43341	lpxH	27 kDa	0	0
655	UDP-3-O-acyl-N-acetylglucosamine deacetylase OS=Escherichia coli (strain K12) OX=83333 GN=lpxC PE=1 SV=1	P0A725	lpxC	34 kDa	0	0
656	UDP-N-acetylglucosamine--N-acetylmuramyl-(pentapeptide) pyrophosphoryl-undecaprenol N-acetylglucosamine transferase OS=Escherichia coli (strain K12) OX=83333 GN=murG PE=1 SV=3	P17443	murG	38 kDa	0	0
657	UDP-N-acetylmuramate--L-alanine ligase OS=Escherichia coli (strain K12) OX=83333 GN=murC PE=1 SV=2	P17952	murC	54 kDa	0	0
658	Uncharacterized chaperone protein YegD OS=Escherichia coli (strain K12) OX=83333 GN=yegD PE=3 SV=2	P36928	yegD	49 kDa	5	0
659	Uncharacterized lipoprotein YifL OS=Escherichia coli (strain K12) OX=83333 GN=yifL PE=3 SV=1	P0ADN6	yifL	7 kDa	4	0
660	Uncharacterized oxidoreductase YbbO OS=Escherichia coli (strain K12) OX=83333 GN=ybbO PE=3 SV=1	P0AFP4	ybbO	29 kDa	0	0
661	Uncharacterized protein YaiL OS=Escherichia coli (strain K12) OX=83333 GN=yaiL PE=4 SV=2	P51024	yaiL	20 kDa	0	0
662	Uncharacterized protein YbeL OS=Escherichia coli (strain K12) OX=83333 GN=ybeL PE=4 SV=1	P0AAT9	ybeL	19 kDa	4	0
663	Uncharacterized protein YbjX OS=Escherichia coli (strain K12) OX=83333 GN=ybjX PE=4 SV=1	P75829	ybjX	38 kDa	0	0
664	Uncharacterized protein YccJ OS=Escherichia coli (strain K12) OX=83333 GN=yccJ PE=1 SV=1	P0AB14	yccJ	9 kDa	0	0
665	Uncharacterized protein YdhQ OS=Escherichia coli (strain K12) OX=83333 GN=ydhQ PE=4 SV=1	P77552	ydhQ	43 kDa	3	0
666	Uncharacterized protein YeaC OS=Escherichia coli (strain K12) OX=83333 GN=yeaC PE=4 SV=2	P76231	yeaC	10 kDa	0	0
667	Uncharacterized protein YebO OS=Escherichia coli (strain K12) OX=83333 GN=yebO PE=4 SV=1	P64499	yebO	11 kDa	3	0
668	Uncharacterized protein YeeT OS=Escherichia coli (strain K12) OX=83333 GN=yeeT PE=3 SV=1	P64521	yeeT	8 kDa	0	0
669	Uncharacterized protein YeiB OS=Escherichia coli (strain K12) OX=83333 GN=yeiB PE=4 SV=2	P25747	yeiB	43 kDa	0	0
670	Uncharacterized protein YgaM OS=Escherichia coli (strain K12) OX=83333 GN=ygaM PE=1 SV=2	P0ADQ7	ygaM	12 kDa	2	0
671	Uncharacterized protein YibN OS=Escherichia coli (strain K12) OX=83333 GN=yibN PE=1 SV=1	P0AG27	yibN	16 kDa	0	0
672	Uncharacterized protein YibT OS=Escherichia coli (strain K12) OX=83333 GN=yibT PE=4 SV=1	Q2M7R5	yibT	8 kDa	0	0
673	Uncharacterized protein YjbB OS=Escherichia coli (strain K12) OX=83333 GN=yjbB PE=4 SV=1	P0AF43	yjbB	59 kDa	0	0
674	Uncharacterized protein YjfJ OS=Escherichia coli (strain K12) OX=83333 GN=yjfJ PE=3 SV=1	P0AF78	yjfJ	25 kDa	10	0
675	Uncharacterized protein YjgR OS=Escherichia coli (strain K12) OX=83333 GN=yjgR PE=4 SV=1	P39342	yjgR	54 kDa	0	0
676	Uncharacterized protein YjiN OS=Escherichia coli (strain K12) OX=83333 GN=yjiN PE=4 SV=1	P39385	yjiN	48 kDa	0	0
677	Uncharacterized protein YnjA OS=Escherichia coli (strain K12) OX=83333 GN=ynjA PE=4 SV=1	P76222	ynjA	21 kDa	0	0
678	Uncharacterized protein YqjD OS=Escherichia coli (strain K12) OX=83333 GN=yqjD PE=1 SV=1	P64581	yqjD	11 kDa	4	0
679	Uncharacterized protein YrbL OS=Escherichia coli (strain K12) OX=83333 GN=yrbL PE=2 SV=1	P64610	yrbL	24 kDa	4	0
680	Uncharacterized protein YrdD OS=Escherichia coli (strain K12) OX=83333 GN=yrdD PE=4 SV=2	P45771	yrdD	20 kDa	0	0
681	Universal stress protein A OS=Escherichia coli (strain K12) OX=83333 GN=uspA PE=1 SV=2	P0AED0	uspA	16 kDa	3	0
682	Universal stress protein F OS=Escherichia coli (strain K12) OX=83333 GN=uspF PE=1 SV=2	P37903	uspF	16 kDa	0	0
683	UPF0053 inner membrane protein YfjD OS=Escherichia coli (strain K12) OX=83333 GN=yfjD PE=1 SV=5	P37908	yfjD	48 kDa	0	0
684	UPF0227 protein YcfP OS=Escherichia coli (strain K12) OX=83333 GN=ycfP PE=1 SV=1	P0A8E1	ycfP	21 kDa	5	0
685	UPF0234 protein YajQ OS=Escherichia coli (strain K12) OX=83333 GN=yajQ PE=1 SV=2	P0A8E7	yajQ	18 kDa	0	0
686	UPF0250 protein YbeD OS=Escherichia coli (strain K12) OX=83333 GN=ybeD PE=1 SV=1	P0A8J4	ybeD	10 kDa	7	0
687	UPF0337 protein YjbJ OS=Escherichia coli (strain K12) OX=83333 GN=yjbJ PE=1 SV=1	P68206	yjbJ	8 kDa	4	0
688	UPF0381 protein YiiS OS=Escherichia coli (strain K12) OX=83333 GN=yiiS PE=1 SV=1	P32162	yiiS	11 kDa	4	0
689	Voltage-gated potassium channel Kch OS=Escherichia coli (strain K12) OX=83333 GN=kch PE=1 SV=1	P31069	kch	46 kDa	0	0
690	Xylose import ATP-binding protein XylG OS=Escherichia coli (strain K12) OX=83333 GN=xylG PE=1 SV=1	P37388	xylG	56 kDa	0	0
691	Zinc chaperone YjiA OS=Escherichia coli (strain K12) OX=83333 GN=yjiA PE=1 SV=3	P24203	yjiA	36 kDa	0	0
692	Zinc import ATP-binding protein ZnuC OS=Escherichia coli (strain K12) OX=83333 GN=znuC PE=1 SV=1	P0A9X1	znuC	28 kDa	0	0
693	Zinc uptake regulation protein OS=Escherichia coli (strain K12) OX=83333 GN=zur PE=1 SV=1	P0AC51	zur	19 kDa	0	0

## Sheet: Fig. 3D
	-logEOP
Genotype:	SNIPE	EV ∆manYZ	SNIPE ∆manYZ
49.1	-5	-5	-5
49.1*	-5	-5	-5
29.1	-6	-6	-6
26.1	-5	-4	-5
68.2	0	0	0
63.2	-5	-5	-5
11.1	-6	-4	-6
λ	-7	-7	-7
42.1	-5	-5	-5
63.1	-7	-5	-7
46.1	-6	-4	-6
40.1	-1	0	-1
55.1	-1	0	-1
47.1	-1	0	-1
49.2	0	0	0

## Sheet: Fig. 4A
	-logEOP
Genotype:	SNIPE	EV ∆manYZ	SNIPE ∆manYZ
λ	-7	-4	-7
Bas01	-5	0	-5
Bas02	-4	0	-4
Bas03	S	0	S
Bas04	0	0	0
Bas05	S	0	S
Bas06	0	0	0
Bas07	S	0	S
Bas08	-1	0	-1
Bas09	0	0	0
Bas10	-1	0	-1
Bas11	-1	0	-1
Bas14	-1	0	-1
Bas15	-6	0	-6
Bas16	-1	0	-1
Bas17	-1	0	-1
Bas18	-4	0	-4
Bas19	0	0	0
Bas20	S	0	S
Bas21	0	0	0
Bas22	S	0	S
Bas23	S	0	S
Bas24	S	0	S
Bas25	0	0	0
Bas26	-1	0	-1
Bas27	S	0	S
Bas28	S	0	S
Bas29	S	0	S
Bas30	-1	0	-1
Bas31	S	0	S
Bas32	-1	0	-1
Bas33	S	0	S
Bas34	-3	0	-3
Bas35	0	0	0
Bas36	0	0	0
Bas37	0	0	0
Bas38	0	0	0
Bas39	0	0	0
Bas40	0	0	0
Bas41	0	0	0
Bas42	0	0	0
Bas43	0	0	0
Bas44	0	0	0
Bas45	0	0	0
Bas46	0	0	0
Bas47	0	0	0
Bas48	0	0	0
Bas49	0	0	0
Bas50	0	0	0
Bas51	0	0	0
Bas52	0	0	0
Bas53	0	0	0
Bas54	0	0	0
Bas55	0	0	0
Bas56	0	0	0
Bas57	0	0	0
Bas58	0	0	0
Bas59	0	0	0
Bas60	0	0	0
Bas61	0	0	0
Bas62	0	0	0
Bas63	0	0	0
Bas64	0	0	0
Bas65	0	0	0
Bas66	0	0	0
Bas67	0	0	0
Bas68	0	0	0
Bas69	0	0	0

## Sheet: Fig. 4E
Identified Proteins	Accession Number	Alternate ID	Molecular Weight	SNIPE-FLAG(W257R I308V N250BPA) + Bas14 spectral counts Replicate 1	SNIPE-FLAG(W257R I308V N250BPA) + Bas14 spectral counts Replicate 2	SNIPE-FLAG(N250BPA) + Bas14 spectral counts Replicate 1	SNIPE-FLAG(N250BPA) + Bas14 spectral counts Replicate 2
Cluster of SNIPE-FLAG protein sequence (1735DS)	1735DS [2]	SNIPE-FLAG	60 kDa	267	318	318	308
ATP-dependent protease subunit HslV OS=Escherichia coli (strain K12) OX=83333 GN=hslV PE=1 SV=2	P0A7B8	hslV	19 kDa	281	375	270	277
Elongation factor Tu 2 OS=Escherichia coli (strain K12) OX=83333 GN=tufB PE=1 SV=1	P0CE48	tufB	43 kDa	154	178	124	118
DNA-directed RNA polymerase subunit beta OS=Escherichia coli (strain K12) OX=83333 GN=rpoB PE=1 SV=1	P0A8V2	rpoB	151 kDa	98	94	76	61
Phosphoglucosamine mutase OS=Escherichia coli (strain K12) OX=83333 GN=glmM PE=1 SV=3	P31120	glmM	48 kDa	72	114	74	88
D-tagatose-1,6-bisphosphate aldolase subunit GatZ OS=Escherichia coli (strain K12) OX=83333 GN=gatZ PE=1 SV=1	P0C8J8	gatZ	47 kDa	132	73	111	70
DNA-directed RNA polymerase subunit beta' OS=Escherichia coli (strain K12) OX=83333 GN=rpoC PE=1 SV=1	P0A8T7	rpoC	155 kDa	81	85	69	58
Pyruvate dehydrogenase E1 component OS=Escherichia coli (strain K12) OX=83333 GN=aceE PE=1 SV=2	P0AFG8	aceE	100 kDa	39	33	12	4
Small ribosomal subunit protein uS2 OS=Escherichia coli (strain K12) OX=83333 GN=rpsB PE=1 SV=2	P0A7V0	rpsB	27 kDa	42	70	34	35
Tryptophanase OS=Escherichia coli (strain K12) OX=83333 GN=tnaA PE=1 SV=1	P0A853	tnaA	53 kDa	71	62	77	72
UvrABC system protein A OS=Escherichia coli (strain K12) OX=83333 GN=uvrA PE=1 SV=1	P0A698	uvrA	104 kDa	31	24	16	18
S-formylglutathione hydrolase FrmB OS=Escherichia coli (strain K12) OX=83333 GN=frmB PE=1 SV=2	P51025	frmB	31 kDa	33	32	22	13
Translation initiation factor IF-2 OS=Escherichia coli (strain K12) OX=83333 GN=infB PE=1 SV=1	P0A705	infB	97 kDa	31	71	27	27
Methionine--tRNA ligase OS=Escherichia coli (strain K12) OX=83333 GN=metG PE=1 SV=2	P00959	metG	76 kDa	25	37	18	18
Small ribosomal subunit protein uS3 OS=Escherichia coli (strain K12) OX=83333 GN=rpsC PE=1 SV=2	P0A7V3	rpsC	26 kDa	48	77	49	50
Uncharacterized protein YqjD OS=Escherichia coli (strain K12) OX=83333 GN=yqjD PE=1 SV=1	P64581	yqjD	11 kDa	26	70	8	19
Cell shape-determining protein MreB OS=Escherichia coli (strain K12) OX=83333 GN=mreB PE=1 SV=1	P0A9X4	mreB	37 kDa	52	46	15	13
Glycerol kinase OS=Escherichia coli (strain K12) OX=83333 GN=glpK PE=1 SV=2	P0A6F3	glpK	56 kDa	48	31	34	25
Elongation factor 4 OS=Escherichia coli (strain K12) OX=83333 GN=lepA PE=1 SV=1	P60785	lepA	67 kDa	27	45	16	19
Succinate dehydrogenase flavoprotein subunit OS=Escherichia coli (strain K12) OX=83333 GN=sdhA PE=1 SV=1	P0AC41	sdhA	64 kDa	33	17	14	8
HTH-type transcriptional regulator MalT OS=Escherichia coli (strain K12) OX=83333 GN=malT PE=1 SV=2	P06993	malT	103 kDa	45	17	12	2
Translation initiation factor IF-3 OS=Escherichia coli (strain K12) OX=83333 GN=infC PE=1 SV=1	P0A707	infC	21 kDa	47	65	48	48
Large ribosomal subunit protein uL13 OS=Escherichia coli (strain K12) OX=83333 GN=rplM PE=1 SV=1	P0AA10	rplM	16 kDa	19	52	15	16
Bifunctional aspartokinase/homoserine dehydrogenase 1 OS=Escherichia coli (strain K12) OX=83333 GN=thrA PE=1 SV=2	P00561	thrA	89 kDa	79	26	39	48
Chaperonin GroEL OS=Escherichia coli (strain K12) OX=83333 GN=groEL PE=1 SV=2	P0A6F5	groEL	57 kDa	41	30	43	42
Transcription termination factor Rho OS=Escherichia coli (strain K12) OX=83333 GN=rho PE=1 SV=1	P0AG30	rho	47 kDa	32	21	25	15
Phosphoserine aminotransferase OS=Escherichia coli (strain K12) OX=83333 GN=serC PE=1 SV=4	P23721	serC	40 kDa	19	13	18	19
Small ribosomal subunit protein uS12 OS=Escherichia coli (strain K12) OX=83333 GN=rpsL PE=1 SV=2	P0A7S3	rpsL	14 kDa	21	25	25	19
tRNA-2-methylthio-N(6)-dimethylallyladenosine synthase OS=Escherichia coli (strain K12) OX=83333 GN=miaB PE=1 SV=1	P0AEI1	miaB	54 kDa	55	36	25	18
PTS system galactitol-specific EIIA component OS=Escherichia coli (strain K12) OX=83333 GN=gatA PE=1 SV=1	P69828	gatA	17 kDa	33	23	30	28
Cysteine desulfurase IscS OS=Escherichia coli (strain K12) OX=83333 GN=iscS PE=1 SV=1	P0A6B7	iscS	45 kDa	18	30	3	7
Magnesium transport protein CorA OS=Escherichia coli (strain K12) OX=83333 GN=corA PE=1 SV=1	P0ABI4	corA	37 kDa	9	21	6	6
Uncharacterized protein YbjX OS=Escherichia coli (strain K12) OX=83333 GN=ybjX PE=4 SV=1	P75829	ybjX	38 kDa	29	27	18	4
Adenylosuccinate synthetase OS=Escherichia coli (strain K12) OX=83333 GN=purA PE=1 SV=2	P0A7D4	purA	47 kDa	12	17	3	3
NADH-quinone oxidoreductase subunit C/D OS=Escherichia coli (strain K12) OX=83333 GN=nuoC PE=1 SV=3	P33599	nuoC	68 kDa	21	18	14	7
Small ribosomal subunit protein uS11 OS=Escherichia coli (strain K12) OX=83333 GN=rpsK PE=1 SV=2	P0A7R9	rpsK	14 kDa	22	35	23	22
Type II NADH:quinone oxidoreductase OS=Escherichia coli (strain K12) OX=83333 GN=ndh PE=1 SV=2	P00393	ndh	47 kDa	18	36	15	13
Biotin carboxylase OS=Escherichia coli (strain K12) OX=83333 GN=accC PE=1 SV=2	P24182	accC	49 kDa	19	15	13	11
Small ribosomal subunit protein bS1 OS=Escherichia coli (strain K12) OX=83333 GN=rpsA PE=1 SV=1	P0AG67	rpsA	61 kDa	23	22	11	13
D-tagatose-1,6-bisphosphate aldolase subunit GatY OS=Escherichia coli (strain K12) OX=83333 GN=gatY PE=1 SV=1	P0C8J6	gatY	31 kDa	22	23	15	12
Small ribosomal subunit protein uS4 OS=Escherichia coli (strain K12) OX=83333 GN=rpsD PE=1 SV=2	P0A7V8	rpsD	23 kDa	24	23	21	26
Small ribosomal subunit protein uS7 OS=Escherichia coli (strain K12) OX=83333 GN=rpsG PE=1 SV=3	P02359	rpsG	20 kDa	34	29	34	21
ATP synthase subunit beta OS=Escherichia coli (strain K12) OX=83333 GN=atpD PE=1 SV=2	P0ABB4	atpD	50 kDa	37	19	19	6
Glyceraldehyde-3-phosphate dehydrogenase A OS=Escherichia coli (strain K12) OX=83333 GN=gapA PE=1 SV=2	P0A9B2	gapA	36 kDa	15	11	7	6
Phosphoenolpyruvate-protein phosphotransferase OS=Escherichia coli (strain K12) OX=83333 GN=ptsI PE=1 SV=1	P08839	ptsI	64 kDa	8	8	0	0
Maltose/maltodextrin import ATP-binding protein MalK OS=Escherichia coli (strain K12) OX=83333 GN=malK PE=1 SV=1	P68187	malK	41 kDa	20	20	16	13
Response regulator UvrY OS=Escherichia coli (strain K12) OX=83333 GN=uvrY PE=1 SV=1	P0AED5	uvrY	24 kDa	12	12	15	13
Transcriptional regulator YqjI OS=Escherichia coli (strain K12) OX=83333 GN=yqjI PE=1 SV=1	P64588	yqjI	23 kDa	13	30	11	12
Aminopeptidase N OS=Escherichia coli (strain K12) OX=83333 GN=pepN PE=1 SV=2	P04825	pepN	99 kDa	10	7	3	0
ATP-dependent RNA helicase DeaD OS=Escherichia coli (strain K12) OX=83333 GN=deaD PE=1 SV=2	P0A9P6	deaD	71 kDa	32	33	34	17
Cell division protein FtsA OS=Escherichia coli (strain K12) OX=83333 GN=ftsA PE=1 SV=1	P0ABH0	ftsA	45 kDa	33	17	22	19
Acetate kinase OS=Escherichia coli (strain K12) OX=83333 GN=ackA PE=1 SV=1	P0A6A3	ackA	43 kDa	9	14	0	5
Bifunctional aldehyde-alcohol dehydrogenase AdhE OS=Escherichia coli (strain K12) OX=83333 GN=adhE PE=1 SV=2	P0A9Q7	adhE	96 kDa	13	3	10	4
Citrate synthase OS=Escherichia coli (strain K12) OX=83333 GN=gltA PE=1 SV=1	P0ABH7	gltA	48 kDa	10	10	6	5
Probable protease SohB OS=Escherichia coli (strain K12) OX=83333 GN=sohB PE=1 SV=1	P0AG14	sohB	39 kDa	11	35	10	10
Ribonuclease E OS=Escherichia coli (strain K12) OX=83333 GN=rne PE=1 SV=6	P21513	rne	118 kDa	36	27	18	41
RNA chaperone ProQ OS=Escherichia coli (strain K12) OX=83333 GN=proQ PE=1 SV=2	P45577	proQ	26 kDa	9	21	9	10
Small ribosomal subunit protein uS10 OS=Escherichia coli (strain K12) OX=83333 GN=rpsJ PE=1 SV=1	P0A7R5	rpsJ	12 kDa	15	17	12	10
tRNA sulfurtransferase OS=Escherichia coli (strain K12) OX=83333 GN=thiI PE=1 SV=1	P77718	thiI	55 kDa	7	11	4	5
Dihydrolipoyl dehydrogenase OS=Escherichia coli (strain K12) OX=83333 GN=lpdA PE=1 SV=2	P0A9P0	lpdA	51 kDa	26	8	17	14
Elongation factor G OS=Escherichia coli (strain K12) OX=83333 GN=fusA PE=1 SV=2	P0A6M8	fusA	78 kDa	20	14	10	7
Large ribosomal subunit protein uL5 OS=Escherichia coli (strain K12) OX=83333 GN=rplE PE=1 SV=2	P62399	rplE	20 kDa	13	15	11	11
Phosphate-specific transport system accessory protein PhoU OS=Escherichia coli (strain K12) OX=83333 GN=phoU PE=1 SV=1	P0A9K7	phoU	27 kDa	8	14	3	7
Lipoyl synthase OS=Escherichia coli (strain K12) OX=83333 GN=lipA PE=1 SV=1	P60716	lipA	36 kDa	25	7	0	3
Small ribosomal subunit protein bS21 OS=Escherichia coli (strain K12) OX=83333 GN=rpsU PE=1 SV=2	P68679	rpsU	9 kDa	20	25	16	18
Small ribosomal subunit protein bS6 OS=Escherichia coli (strain K12) OX=83333 GN=rpsF PE=1 SV=1	P02358	rpsF	16 kDa	16	18	15	15
Aspartate--ammonia ligase OS=Escherichia coli (strain K12) OX=83333 GN=asnA PE=1 SV=1	P00963	asnA	37 kDa	29	20	15	8
Large ribosomal subunit assembly factor BipA OS=Escherichia coli (strain K12) OX=83333 GN=bipA PE=1 SV=1	P0DTT0	bipA	67 kDa	56	32	71	34
Small ribosomal subunit protein bS16 OS=Escherichia coli (strain K12) OX=83333 GN=rpsP PE=1 SV=1	P0A7T3	rpsP	9 kDa	10	17	6	10
Small ribosomal subunit protein uS5 OS=Escherichia coli (strain K12) OX=83333 GN=rpsE PE=1 SV=2	P0A7W1	rpsE	18 kDa	20	24	18	18
Chaperone protein DnaK OS=Escherichia coli (strain K12) OX=83333 GN=dnaK PE=1 SV=2	P0A6Y8	dnaK	69 kDa	5	6	0	0
Large ribosomal subunit protein uL6 OS=Escherichia coli (strain K12) OX=83333 GN=rplF PE=1 SV=2	P0AG55	rplF	19 kDa	5	20	6	7
Lon protease OS=Escherichia coli (strain K12) OX=83333 GN=lon PE=1 SV=1	P0A9M0	lon	87 kDa	6	16	3	4
Oligopeptide transport ATP-binding protein OppF OS=Escherichia coli (strain K12) OX=83333 GN=oppF PE=1 SV=1	P77737	oppF	37 kDa	19	8	9	5
Large ribosomal subunit protein uL4 OS=Escherichia coli (strain K12) OX=83333 GN=rplD PE=1 SV=1	P60723	rplD	22 kDa	15	18	13	10
Small ribosomal subunit protein uS19 OS=Escherichia coli (strain K12) OX=83333 GN=rpsS PE=1 SV=2	P0A7U3	rpsS	10 kDa	13	27	14	14
Small ribosomal subunit protein uS9 OS=Escherichia coli (strain K12) OX=83333 GN=rpsI PE=1 SV=2	P0A7X3	rpsI	15 kDa	11	19	10	10
Aconitate hydratase B OS=Escherichia coli (strain K12) OX=83333 GN=acnB PE=1 SV=3	P36683	acnB	94 kDa	21	3	0	5
Asparagine--tRNA ligase OS=Escherichia coli (strain K12) OX=83333 GN=asnS PE=1 SV=2	P0A8M0	asnS	53 kDa	2	0	0	0
DNA-directed RNA polymerase subunit alpha OS=Escherichia coli (strain K12) OX=83333 GN=rpoA PE=1 SV=1	P0A7Z4	rpoA	37 kDa	7	6	5	4
Dual-specificity RNA methyltransferase RlmN OS=Escherichia coli (strain K12) OX=83333 GN=rlmN PE=1 SV=1	P36979	rlmN	43 kDa	13	4	0	0
Methionine synthase OS=Escherichia coli (strain K12) OX=83333 GN=metH PE=1 SV=5	P13009	metH	136 kDa	54	18	26	5
Aerobic glycerol-3-phosphate dehydrogenase OS=Escherichia coli (strain K12) OX=83333 GN=glpD PE=1 SV=3	P13035	glpD	57 kDa	16	4	0	0
Dual-specificity RNA pseudouridine synthase RluF OS=Escherichia coli (strain K12) OX=83333 GN=rluF PE=1 SV=1	P32684	rluF	32 kDa	5	22	5	4
Large ribosomal subunit protein uL15 OS=Escherichia coli (strain K12) OX=83333 GN=rplO PE=1 SV=1	P02413	rplO	15 kDa	12	12	12	11
Outer membrane porin F OS=Escherichia coli (strain K12) OX=83333 GN=ompF PE=1 SV=1	P02931	ompF	39 kDa	14	7	6	0
Phosphate acetyltransferase OS=Escherichia coli (strain K12) OX=83333 GN=pta PE=1 SV=2	P0A9M8	pta	77 kDa	3	5	0	0
Putative glycosyltransferase WbbK OS=Escherichia coli (strain K12) OX=83333 GN=wbbK PE=4 SV=1	P37751	wbbK	43 kDa	10	3	8	0
Uridine kinase OS=Escherichia coli (strain K12) OX=83333 GN=udk PE=3 SV=1	P0A8F4	udk	24 kDa	27	8	10	3
2-oxoglutarate dehydrogenase E1 component OS=Escherichia coli (strain K12) OX=83333 GN=sucA PE=1 SV=1	P0AFG3	sucA	105 kDa	6	4	2	0
Beta-1,6-galactofuranosyltransferase WbbI OS=Escherichia coli (strain K12) OX=83333 GN=wbbI PE=1 SV=1	P37749	wbbI	38 kDa	30	12	29	21
Glycine--tRNA ligase beta subunit OS=Escherichia coli (strain K12) OX=83333 GN=glyS PE=1 SV=4	P00961	glyS	77 kDa	4	0	3	0
Ribosomal protein uS12 methylthiotransferase RimO OS=Escherichia coli (strain K12) OX=83333 GN=rimO PE=1 SV=1	P0AEI4	rimO	50 kDa	19	16	5	4
Bifunctional protein PutA OS=Escherichia coli (strain K12) OX=83333 GN=putA PE=1 SV=3	P09546	putA	144 kDa	25	11	4	0
Chaperone protein DnaJ OS=Escherichia coli (strain K12) OX=83333 GN=dnaJ PE=1 SV=3	P08622	dnaJ	41 kDa	6	4	0	0
D-amino acid dehydrogenase OS=Escherichia coli (strain K12) OX=83333 GN=dadA PE=1 SV=1	P0A6J5	dadA	48 kDa	12	4	0	0
Glycerol-3-phosphate acyltransferase OS=Escherichia coli (strain K12) OX=83333 GN=plsB PE=1 SV=2	P0A7A7	plsB	91 kDa	3	5	0	0
Protein-export protein SecB OS=Escherichia coli (strain K12) OX=83333 GN=secB PE=1 SV=1	P0AG86	secB	17 kDa	7	8	6	5
PTS system galactitol-specific EIIB component OS=Escherichia coli (strain K12) OX=83333 GN=gatB PE=1 SV=2	P37188	gatB	10 kDa	12	7	12	9
Small ribosomal subunit protein uS13 OS=Escherichia coli (strain K12) OX=83333 GN=rpsM PE=1 SV=2	P0A7S9	rpsM	13 kDa	7	8	4	6
UDP-N-acetylglucosamine 1-carboxyvinyltransferase OS=Escherichia coli (strain K12) OX=83333 GN=murA PE=1 SV=1	P0A749	murA	45 kDa	7	7	8	5
Anaerobic glycerol-3-phosphate dehydrogenase subunit A OS=Escherichia coli (strain K12) OX=83333 GN=glpA PE=1 SV=1	P0A9C0	glpA	59 kDa	22	3	8	4
Anaerobic glycerol-3-phosphate dehydrogenase subunit C OS=Escherichia coli (strain K12) OX=83333 GN=glpC PE=1 SV=1	P0A996	glpC	44 kDa	12	0	3	2
Cell division protein FtsZ OS=Escherichia coli (strain K12) OX=83333 GN=ftsZ PE=1 SV=1	P0A9A6	ftsZ	40 kDa	20	14	3	4
Cluster of Respiratory nitrate reductase 1 alpha chain OS=Escherichia coli (strain K12) OX=83333 GN=narG PE=1 SV=4 (P09152)	P09152 [2]	narG	140 kDa	91	6	53	32
DNA gyrase subunit A OS=Escherichia coli (strain K12) OX=83333 GN=gyrA PE=1 SV=1	P0AES4	gyrA	97 kDa	2	2	0	0
Galactose/methyl galactoside import ATP-binding protein MglA OS=Escherichia coli (strain K12) OX=83333 GN=mglA PE=1 SV=1	P0AAG8	mglA	56 kDa	24	10	13	3
Large ribosomal subunit protein uL1 OS=Escherichia coli (strain K12) OX=83333 GN=rplA PE=1 SV=2	P0A7L0	rplA	25 kDa	10	7	8	9
Large ribosomal subunit protein uL24 OS=Escherichia coli (strain K12) OX=83333 GN=rplX PE=1 SV=2	P60624	rplX	11 kDa	3	8	3	3
Leucine-responsive regulatory protein OS=Escherichia coli (strain K12) OX=83333 GN=lrp PE=1 SV=2	P0ACJ0	lrp	19 kDa	10	20	8	8
NADH-quinone oxidoreductase subunit G OS=Escherichia coli (strain K12) OX=83333 GN=nuoG PE=1 SV=4	P33602	nuoG	100 kDa	15	4	8	0
Protein GnsB OS=Escherichia coli (strain K12) OX=83333 GN=gnsB PE=3 SV=2	P77695	gnsB	7 kDa	0	17	0	0
Ribosomal large subunit pseudouridine synthase B OS=Escherichia coli (strain K12) OX=83333 GN=rluB PE=1 SV=2	P37765	rluB	33 kDa	4	11	0	3
Small ribosomal subunit protein uS14 OS=Escherichia coli (strain K12) OX=83333 GN=rpsN PE=1 SV=2	P0AG59	rpsN	12 kDa	6	10	5	6
Succinate--CoA ligase [ADP-forming] subunit beta OS=Escherichia coli (strain K12) OX=83333 GN=sucC PE=1 SV=1	P0A836	sucC	41 kDa	2	3	0	0
Translation initiation factor IF-1 OS=Escherichia coli (strain K12) OX=83333 GN=infA PE=1 SV=2	P69222	infA	8 kDa	6	7	0	3
Uncharacterized tRNA/rRNA methyltransferase YfiF OS=Escherichia coli (strain K12) OX=83333 GN=yfiF PE=1 SV=1	P0AGJ5	yfiF	38 kDa	3	14	0	6
UPF0227 protein YcfP OS=Escherichia coli (strain K12) OX=83333 GN=ycfP PE=1 SV=1	P0A8E1	ycfP	21 kDa	12	5	9	6
Inhibitor of g-type lysozyme OS=Escherichia coli (strain K12) OX=83333 GN=pliG PE=1 SV=1	P76002	pliG	15 kDa	3	11	4	5
Isocitrate dehydrogenase [NADP] OS=Escherichia coli (strain K12) OX=83333 GN=icd PE=1 SV=1	P08200	icd	46 kDa	3	0	3	0
L-lactate dehydrogenase OS=Escherichia coli (strain K12) OX=83333 GN=lldD PE=1 SV=1	P33232	lldD	43 kDa	5	0	0	0
Pyridoxal phosphate phosphatase YbhA OS=Escherichia coli (strain K12) OX=83333 GN=ybhA PE=1 SV=3	P21829	ybhA	30 kDa	14	5	3	0
Pyruvate kinase II OS=Escherichia coli (strain K12) OX=83333 GN=pykA PE=1 SV=3	P21599	pykA	51 kDa	5	6	4	0
Ribosomal RNA large subunit methyltransferase K/L OS=Escherichia coli (strain K12) OX=83333 GN=rlmL PE=1 SV=1	P75864	rlmL	79 kDa	10	7	2	0
Serine/threonine kinase YeaG OS=Escherichia coli (strain K12) OX=83333 GN=yeaG PE=1 SV=1	P0ACY3	yeaG	74 kDa	9	8	4	0
Signal recognition particle protein OS=Escherichia coli (strain K12) OX=83333 GN=ffh PE=1 SV=1	P0AGD7	ffh	50 kDa	4	15	2	3
Small ribosomal subunit protein uS15 OS=Escherichia coli (strain K12) OX=83333 GN=rpsO PE=1 SV=2	P0ADZ4	rpsO	10 kDa	11	11	6	7
Truncated inactive ribonuclease PH OS=Escherichia coli (strain K12) OX=83333 GN=rph PE=1 SV=1	P0CG19	rph	24 kDa	5	0	0	0
UDP-galactopyranose mutase OS=Escherichia coli (strain K12) OX=83333 GN=glf PE=1 SV=1	P37747	glf	43 kDa	8	0	3	0
Aerobic respiration control sensor protein ArcB OS=Escherichia coli (strain K12) OX=83333 GN=arcB PE=1 SV=1	P0AEC3	arcB	88 kDa	0	4	0	0
DNA gyrase subunit B OS=Escherichia coli (strain K12) OX=83333 GN=gyrB PE=1 SV=2	P0AES6	gyrB	90 kDa	11	7	12	5
DNA repair protein RadA OS=Escherichia coli (strain K12) OX=83333 GN=radA PE=1 SV=1	P24554	radA	49 kDa	13	6	4	0
Energy-dependent translational throttle protein EttA OS=Escherichia coli (strain K12) OX=83333 GN=ettA PE=1 SV=2	P0A9W3	ettA	62 kDa	23	7	21	9
GMP synthase [glutamine-hydrolyzing] OS=Escherichia coli (strain K12) OX=83333 GN=guaA PE=1 SV=1	P04079	guaA	59 kDa	6	3	0	3
Large ribosomal subunit protein bL27 OS=Escherichia coli (strain K12) OX=83333 GN=rpmA PE=1 SV=2	P0A7L8	rpmA	9 kDa	0	11	3	4
NADH-quinone oxidoreductase subunit B OS=Escherichia coli (strain K12) OX=83333 GN=nuoB PE=1 SV=1	P0AFC7	nuoB	25 kDa	0	4	0	0
Nus factor SuhB OS=Escherichia coli (strain K12) OX=83333 GN=suhB PE=1 SV=1	P0ADG4	suhB	29 kDa	4	4	5	6
Outer membrane protein A OS=Escherichia coli (strain K12) OX=83333 GN=ompA PE=1 SV=1	P0A910	ompA	37 kDa	100	0	49	0
Protein RecA OS=Escherichia coli (strain K12) OX=83333 GN=recA PE=1 SV=2	P0A7G6	recA	38 kDa	7	7	4	3
Small ribosomal subunit protein bS18 OS=Escherichia coli (strain K12) OX=83333 GN=rpsR PE=1 SV=2	P0A7T7	rpsR	9 kDa	9	8	6	7
Small ribosomal subunit protein bS20 OS=Escherichia coli (strain K12) OX=83333 GN=rpsT PE=1 SV=2	P0A7U7	rpsT	10 kDa	6	4	6	6
Small ribosomal subunit protein uS17 OS=Escherichia coli (strain K12) OX=83333 GN=rpsQ PE=1 SV=2	P0AG63	rpsQ	10 kDa	6	5	6	7
Acetyl-coenzyme A carboxylase carboxyl transferase subunit alpha OS=Escherichia coli (strain K12) OX=83333 GN=accA PE=1 SV=2	P0ABD5	accA	35 kDa	10	4	0	0
ATP-dependent DNA helicase Rep OS=Escherichia coli (strain K12) OX=83333 GN=rep PE=1 SV=3	P09980	rep	77 kDa	8	2	3	0
Chromosome partition protein MukB OS=Escherichia coli (strain K12) OX=83333 GN=mukB PE=1 SV=2	P22523	mukB	170 kDa	2	0	0	0
CTP synthase OS=Escherichia coli (strain K12) OX=83333 GN=pyrG PE=1 SV=2	P0A7E5	pyrG	60 kDa	0	3	0	0
Galactitol 1-phosphate 5-dehydrogenase OS=Escherichia coli (strain K12) OX=83333 GN=gatD PE=1 SV=1	P0A9S3	gatD	37 kDa	7	0	5	0
Glucose-6-phosphate 1-dehydrogenase OS=Escherichia coli (strain K12) OX=83333 GN=zwf PE=1 SV=1	P0AC53	zwf	56 kDa	5	4	5	4
Glycine--tRNA ligase alpha subunit OS=Escherichia coli (strain K12) OX=83333 GN=glyQ PE=1 SV=2	P00960	glyQ	35 kDa	12	3	4	0
Large ribosomal subunit protein uL2 OS=Escherichia coli (strain K12) OX=83333 GN=rplB PE=1 SV=2	P60422	rplB	30 kDa	15	8	12	13
L-serine dehydratase 2 OS=Escherichia coli (strain K12) OX=83333 GN=sdaB PE=2 SV=2	P30744	sdaB	49 kDa	12	6	7	7
Peptidase B OS=Escherichia coli (strain K12) OX=83333 GN=pepB PE=1 SV=2	P37095	pepB	46 kDa	4	3	5	5
Phosphate import ATP-binding protein PstB OS=Escherichia coli (strain K12) OX=83333 GN=pstB PE=1 SV=2	P0AAH0	pstB	29 kDa	3	4	0	0
PTS system trehalose-specific EIIBC component OS=Escherichia coli (strain K12) OX=83333 GN=treB PE=1 SV=4	P36672	treB	51 kDa	8	4	3	4
Small heat shock protein IbpA OS=Escherichia coli (strain K12) OX=83333 GN=ibpA PE=1 SV=1	P0C054	ibpA	16 kDa	0	3	0	0
23S rRNA 5-hydroxycytidine C2501 synthase OS=Escherichia coli (strain K12) OX=83333 GN=rlhA PE=1 SV=2	P76104	rlhA	73 kDa	27	6	10	3
Chaperone protein Skp OS=Escherichia coli (strain K12) OX=83333 GN=skp PE=1 SV=1	P0AEU7	skp	18 kDa	5	5	7	0
DNA-binding protein HU-alpha OS=Escherichia coli (strain K12) OX=83333 GN=hupA PE=1 SV=1	P0ACF0	hupA	10 kDa	2	3	3	0
Formate dehydrogenase-O major subunit OS=Escherichia coli (strain K12) OX=83333 GN=fdoG PE=1 SV=5	P32176	fdoG	113 kDa	9	3	0	0
Glycine cleavage system H protein OS=Escherichia coli (strain K12) OX=83333 GN=gcvH PE=1 SV=2	P0A6T9	gcvH	14 kDa	5	3	2	0
Integration host factor subunit beta OS=Escherichia coli (strain K12) OX=83333 GN=ihfB PE=1 SV=1	P0A6Y1	ihfB	11 kDa	4	8	0	0
Large ribosomal subunit protein bL28 OS=Escherichia coli (strain K12) OX=83333 GN=rpmB PE=1 SV=2	P0A7M2	rpmB	9 kDa	12	15	11	0
Large ribosomal subunit protein uL14 OS=Escherichia coli (strain K12) OX=83333 GN=rplN PE=1 SV=1	P0ADY3	rplN	14 kDa	4	6	4	3
Large ribosomal subunit protein uL23 OS=Escherichia coli (strain K12) OX=83333 GN=rplW PE=1 SV=1	P0ADZ0	rplW	11 kDa	0	10	0	0
Methionine import ATP-binding protein MetN OS=Escherichia coli (strain K12) OX=83333 GN=metN PE=1 SV=4	P30750	metN	38 kDa	8	0	0	0
NAD(P)H-flavin reductase OS=Escherichia coli (strain K12) OX=83333 GN=fre PE=1 SV=2	P0AEN1	fre	26 kDa	6	2	0	2
NADH-quinone oxidoreductase subunit I OS=Escherichia coli (strain K12) OX=83333 GN=nuoI PE=1 SV=1	P0AFD6	nuoI	21 kDa	3	2	0	0
Small ribosomal subunit protein uS8 OS=Escherichia coli (strain K12) OX=83333 GN=rpsH PE=1 SV=2	P0A7W7	rpsH	14 kDa	6	0	5	2
SsrA-binding protein OS=Escherichia coli (strain K12) OX=83333 GN=smpB PE=1 SV=2	P0A832	smpB	18 kDa	0	4	0	0
Transaldolase B OS=Escherichia coli (strain K12) OX=83333 GN=talB PE=1 SV=2	P0A870	talB	35 kDa	3	0	0	0
Type I restriction enzyme EcoKI methylase subunit OS=Escherichia coli (strain K12) OX=83333 GN=hsdM PE=1 SV=1	P08957	hsdM	59 kDa	2	0	0	0
Uncharacterized chaperone protein YegD OS=Escherichia coli (strain K12) OX=83333 GN=yegD PE=3 SV=2	P36928	yegD	49 kDa	3	4	0	0
3-oxoacyl-[acyl-carrier-protein] synthase 1 OS=Escherichia coli (strain K12) OX=83333 GN=fabB PE=1 SV=1	P0A953	fabB	43 kDa	4	3	0	0
Acyl carrier protein OS=Escherichia coli (strain K12) OX=83333 GN=acpP PE=1 SV=2	P0A6A8	acpP	9 kDa	0	3	0	0
Acyl-[acyl-carrier-protein]--UDP-N-acetylglucosamine O-acyltransferase OS=Escherichia coli (strain K12) OX=83333 GN=lpxA PE=1 SV=1	P0A722	lpxA	28 kDa	3	0	0	0
ATP-dependent RNA helicase RhlB OS=Escherichia coli (strain K12) OX=83333 GN=rhlB PE=1 SV=2	P0A8J8	rhlB	47 kDa	4	0	2	0
Biosynthetic arginine decarboxylase OS=Escherichia coli (strain K12) OX=83333 GN=speA PE=1 SV=2	P21170	speA	74 kDa	3	0	0	3
Fumarate reductase flavoprotein subunit OS=Escherichia coli (strain K12) OX=83333 GN=frdA PE=1 SV=3	P00363	frdA	66 kDa	11	6	11	0
Large ribosomal subunit protein bL33 OS=Escherichia coli (strain K12) OX=83333 GN=rpmG PE=1 SV=2	P0A7N9	rpmG	6 kDa	0	6	0	0
Outer membrane porin C OS=Escherichia coli (strain K12) OX=83333 GN=ompC PE=1 SV=1	P06996	ompC	40 kDa	3	0	5	0
Peptidyl-prolyl cis-trans isomerase C OS=Escherichia coli (strain K12) OX=83333 GN=ppiC PE=1 SV=2	P0A9L5	ppiC	10 kDa	3	6	4	3
Transcription termination/antitermination protein NusA OS=Escherichia coli (strain K12) OX=83333 GN=nusA PE=1 SV=1	P0AFF6	nusA	55 kDa	0	3	0	0
UDP-N-acetylmuramate--L-alanine ligase OS=Escherichia coli (strain K12) OX=83333 GN=murC PE=1 SV=2	P17952	murC	54 kDa	2	0	0	0
Enolase OS=Escherichia coli (strain K12) OX=83333 GN=eno PE=1 SV=2	P0A6P9	eno	46 kDa	3	0	0	0
major capsid protein [Escherichia phage TheodorHerzl]	YP_010740936.1	MCP	38 kDa	26	0	0	0
Metalloprotease PmbA OS=Escherichia coli (strain K12) OX=83333 GN=pmbA PE=1 SV=1	P0AFK0	pmbA	48 kDa	9	0	4	0
Soluble pyridine nucleotide transhydrogenase OS=Escherichia coli (strain K12) OX=83333 GN=sthA PE=1 SV=5	P27306	sthA	52 kDa	0	0	3	0
1-acyl-sn-glycerol-3-phosphate acyltransferase OS=Escherichia coli (strain K12) OX=83333 GN=plsC PE=1 SV=1	P26647	plsC	27 kDa	0	4	0	0
5-amino-6-(5-phospho-D-ribitylamino)uracil phosphatase YbjI OS=Escherichia coli (strain K12) OX=83333 GN=ybjI PE=1 SV=3	P75809	ybjI	30 kDa	3	0	0	0
ABC transporter ATP-binding protein ModF OS=Escherichia coli (strain K12) OX=83333 GN=modF PE=2 SV=2	P31060	modF	55 kDa	2	0	0	0
Adenosine deaminase OS=Escherichia coli (strain K12) OX=83333 GN=add PE=1 SV=2	P22333	add	36 kDa	13	4	9	6
Alanine racemase, biosynthetic OS=Escherichia coli (strain K12) OX=83333 GN=alr PE=1 SV=1	P0A6B4	alr	39 kDa	6	0	0	0
Alkyl hydroperoxide reductase C OS=Escherichia coli (strain K12) OX=83333 GN=ahpC PE=1 SV=2	P0AE08	ahpC	21 kDa	0	6	0	0
Arginine transport ATP-binding protein ArtP OS=Escherichia coli (strain K12) OX=83333 GN=artP PE=1 SV=1	P0AAF6	artP	27 kDa	3	0	0	0
ATP-dependent 6-phosphofructokinase isozyme 1 OS=Escherichia coli (strain K12) OX=83333 GN=pfkA PE=1 SV=1	P0A796	pfkA	35 kDa	2	0	0	0
ATP-dependent RNA helicase DbpA OS=Escherichia coli (strain K12) OX=83333 GN=dbpA PE=1 SV=2	P21693	dbpA	49 kDa	3	0	0	0
ATP-dependent RNA helicase SrmB OS=Escherichia coli (strain K12) OX=83333 GN=srmB PE=1 SV=1	P21507	srmB	50 kDa	3	0	0	0
Bifunctional aspartokinase/homoserine dehydrogenase 2 OS=Escherichia coli (strain K12) OX=83333 GN=metL PE=1 SV=3	P00562	metL	89 kDa	11	0	4	0
Cluster of Fumarate hydratase class I, aerobic OS=Escherichia coli (strain K12) OX=83333 GN=fumA PE=1 SV=2 (P0AC33)	P0AC33 [2]	fumA	60 kDa	3	0	0	0
Cluster of Protein translocase subunit SecA OS=Escherichia coli (strain K12) OX=83333 GN=secA PE=1 SV=2 (P10408)	P10408 [3]	secA	102 kDa	0	3	0	0
Dihydrolipoyllysine-residue succinyltransferase component of 2-oxoglutarate dehydrogenase complex OS=Escherichia coli (strain K12) OX=83333 GN=sucB PE=1 SV=2	P0AFG6	sucB	44 kDa	6	0	3	2
DNA helicase IV OS=Escherichia coli (strain K12) OX=83333 GN=helD PE=1 SV=2	P15038	helD	78 kDa	11	0	0	0
DNA mismatch repair protein MutL OS=Escherichia coli (strain K12) OX=83333 GN=mutL PE=1 SV=2	P23367	mutL	68 kDa	4	0	0	0
DNA protection during starvation protein OS=Escherichia coli (strain K12) OX=83333 GN=dps PE=1 SV=2	P0ABT2	dps	19 kDa	0	3	0	0
DNA-binding protein H-NS OS=Escherichia coli (strain K12) OX=83333 GN=hns PE=1 SV=2	P0ACF8	hns	16 kDa	3	4	0	0
DNA-binding transcriptional dual regulator CRP OS=Escherichia coli (strain K12) OX=83333 GN=crp PE=1 SV=1	P0ACJ8	crp	24 kDa	0	3	0	0
Elongation factor P-like protein OS=Escherichia coli (strain K12) OX=83333 GN=yeiP PE=1 SV=1	P0A6N8	yeiP	22 kDa	5	0	4	0
Enterobactin synthase component B OS=Escherichia coli (strain K12) OX=83333 GN=entB PE=1 SV=1	P0ADI4	entB	33 kDa	5	0	0	0
Esterase FrsA OS=Escherichia coli (strain K12) OX=83333 GN=frsA PE=1 SV=2	P04335	frsA	47 kDa	0	5	0	0
Formate acetyltransferase 1 OS=Escherichia coli (strain K12) OX=83333 GN=pflB PE=1 SV=2	P09373	pflB	85 kDa	7	0	9	4
Fumarate and nitrate reduction regulatory protein OS=Escherichia coli (strain K12) OX=83333 GN=fnr PE=1 SV=1	P0A9E5	fnr	28 kDa	0	3	0	0
Glutamate-pyruvate aminotransferase AlaA OS=Escherichia coli (strain K12) OX=83333 GN=alaA PE=1 SV=1	P0A959	alaA	46 kDa	4	0	0	0
GTP pyrophosphokinase OS=Escherichia coli (strain K12) OX=83333 GN=relA PE=1 SV=1	P0AG20	relA	84 kDa	5	0	0	0
GTPase Der OS=Escherichia coli (strain K12) OX=83333 GN=der PE=1 SV=1	P0A6P5	der	55 kDa	0	10	0	0
Guanosine-inosine kinase OS=Escherichia coli (strain K12) OX=83333 GN=gsk PE=1 SV=1	P0AEW6	gsk	48 kDa	12	4	0	0
Isocitrate lyase OS=Escherichia coli (strain K12) OX=83333 GN=aceA PE=1 SV=1	P0A9G6	aceA	48 kDa	2	4	0	0
Large ribosomal subunit protein bL20 OS=Escherichia coli (strain K12) OX=83333 GN=rplT PE=1 SV=2	P0A7L3	rplT	13 kDa	0	4	0	0
Large ribosomal subunit protein uL10 OS=Escherichia coli (strain K12) OX=83333 GN=rplJ PE=1 SV=2	P0A7J3	rplJ	18 kDa	6	3	0	0
Large ribosomal subunit protein uL11 OS=Escherichia coli (strain K12) OX=83333 GN=rplK PE=1 SV=2	P0A7J7	rplK	15 kDa	8	3	5	5
Large ribosomal subunit protein uL16 OS=Escherichia coli (strain K12) OX=83333 GN=rplP PE=1 SV=1	P0ADY7	rplP	15 kDa	6	5	0	0
Large ribosomal subunit protein uL18 OS=Escherichia coli (strain K12) OX=83333 GN=rplR PE=1 SV=1	P0C018	rplR	13 kDa	0	3	0	0
Large ribosomal subunit protein uL22 OS=Escherichia coli (strain K12) OX=83333 GN=rplV PE=1 SV=1	P61175	rplV	12 kDa	3	7	3	5
Large ribosomal subunit protein uL3 OS=Escherichia coli (strain K12) OX=83333 GN=rplC PE=1 SV=1	P60438	rplC	22 kDa	5	0	3	0
Macrodomain Ter protein OS=Escherichia coli (strain K12) OX=83333 GN=matP PE=1 SV=1	P0A8N0	matP	18 kDa	0	6	0	0
Maltodextrin phosphorylase OS=Escherichia coli (strain K12) OX=83333 GN=malP PE=1 SV=7	P00490	malP	91 kDa	5	0	6	0
N-acetylmuramoyl-L-alanine amidase AmiA OS=Escherichia coli (strain K12) OX=83333 GN=amiA PE=1 SV=1	P36548	amiA	31 kDa	0	4	0	2
Nucleoside diphosphate kinase OS=Escherichia coli (strain K12) OX=83333 GN=ndk PE=1 SV=2	P0A763	ndk	15 kDa	0	0	4	3
Oligopeptide transport ATP-binding protein OppD OS=Escherichia coli (strain K12) OX=83333 GN=oppD PE=1 SV=2	P76027	oppD	37 kDa	0	4	0	0
Peptide chain release factor RF2 OS=Escherichia coli (strain K12) OX=83333 GN=prfB PE=1 SV=3	P07012	prfB	41 kDa	5	0	4	0
Phenylalanine--tRNA ligase beta subunit OS=Escherichia coli (strain K12) OX=83333 GN=pheT PE=1 SV=2	P07395	pheT	87 kDa	5	0	6	0
Phospho-2-dehydro-3-deoxyheptonate aldolase, Trp-sensitive OS=Escherichia coli (strain K12) OX=83333 GN=aroH PE=1 SV=4	P00887	aroH	39 kDa	4	0	2	0
Phosphoenolpyruvate synthase regulatory protein OS=Escherichia coli (strain K12) OX=83333 GN=ppsR PE=1 SV=1	P0A8A4	ppsR	31 kDa	3	0	0	0
Probable 3-deoxy-manno-octulosonic acid transferase OS=Escherichia coli (strain K12) OX=83333 GN=waaZ PE=4 SV=2	P27241	waaZ	33 kDa	4	0	0	0
Probable acyltransferase FabY OS=Escherichia coli (strain K12) OX=83333 GN=fabY PE=2 SV=1	P0ADQ2	fabY	37 kDa	4	0	0	0
Probable transcriptional regulatory protein YebC OS=Escherichia coli (strain K12) OX=83333 GN=yebC PE=1 SV=1	P0A8A0	yebC	26 kDa	0	3	0	0
Protein YqjC OS=Escherichia coli (strain K12) OX=83333 GN=yqjC PE=1 SV=3	P42616	yqjC	14 kDa	0	6	4	3
PTS system glucitol/sorbitol-specific EIIA component OS=Escherichia coli (strain K12) OX=83333 GN=srlB PE=1 SV=1	P05706	srlB	13 kDa	0	0	3	0
PTS system mannitol-specific EIICBA component OS=Escherichia coli (strain K12) OX=83333 GN=mtlA PE=1 SV=1	P00550	mtlA	68 kDa	0	3	0	0
PTS system mannose-specific EIIAB component OS=Escherichia coli (strain K12) OX=83333 GN=manX PE=1 SV=2	P69797	manX	35 kDa	17	14	0	0
Putative uric acid sigma-54-dependent transcriptional regulator UacR OS=Escherichia coli (strain K12) OX=83333 GN=uacR PE=4 SV=1	Q46802	uacR	66 kDa	0	0	2	0
Pyruvate kinase I OS=Escherichia coli (strain K12) OX=83333 GN=pykF PE=1 SV=1	P0AD61	pykF	51 kDa	0	2	0	0
Ribosomal large subunit pseudouridine synthase C OS=Escherichia coli (strain K12) OX=83333 GN=rluC PE=1 SV=1	P0AA39	rluC	36 kDa	0	2	0	0
Ribosome rescue factor SmrB OS=Escherichia coli (strain K12) OX=83333 GN=smrB PE=1 SV=1	P0A8B2	smrB	21 kDa	0	3	0	0
Ribosome-binding ATPase YchF OS=Escherichia coli (strain K12) OX=83333 GN=ychF PE=1 SV=2	P0ABU2	ychF	40 kDa	10	4	17	4
RNA polymerase-associated protein RapA OS=Escherichia coli (strain K12) OX=83333 GN=rapA PE=1 SV=2	P60240	rapA	110 kDa	2	0	0	0
RNase adapter protein RapZ OS=Escherichia coli (strain K12) OX=83333 GN=rapZ PE=1 SV=1	P0A894	rapZ	32 kDa	2	0	0	0
Selenide, water dikinase OS=Escherichia coli (strain K12) OX=83333 GN=selD PE=1 SV=1	P16456	selD	37 kDa	3	0	0	0
Septum site-determining protein MinD OS=Escherichia coli (strain K12) OX=83333 GN=minD PE=1 SV=2	P0AEZ3	minD	30 kDa	11	10	13	8
Sorbitol-6-phosphate 2-dehydrogenase OS=Escherichia coli (strain K12) OX=83333 GN=srlD PE=1 SV=2	P05707	srlD	28 kDa	15	0	12	7
Succinate dehydrogenase iron-sulfur subunit OS=Escherichia coli (strain K12) OX=83333 GN=sdhB PE=1 SV=1	P07014	sdhB	27 kDa	3	0	0	0
tail tape measure protein [Escherichia phage TheodorHerzl]	QXV85026.1	TMP	93 kDa	5	2	0	0
Threonine synthase OS=Escherichia coli (strain K12) OX=83333 GN=thrC PE=1 SV=1	P00934	thrC	47 kDa	12	4	24	5
Transcription termination/antitermination protein NusG OS=Escherichia coli (strain K12) OX=83333 GN=nusG PE=1 SV=2	P0AFG0	nusG	21 kDa	4	0	0	3
Trehalose-6-phosphate hydrolase OS=Escherichia coli (strain K12) OX=83333 GN=treC PE=1 SV=3	P28904	treC	64 kDa	4	0	4	0
Trigger factor OS=Escherichia coli (strain K12) OX=83333 GN=tig PE=1 SV=1	P0A850	tig	48 kDa	3	0	4	0
tRNA (guanine-N(7)-)-methyltransferase OS=Escherichia coli (strain K12) OX=83333 GN=trmB PE=1 SV=1	P0A8I5	trmB	27 kDa	5	21	6	6
tRNA hydroxylation protein P OS=Escherichia coli (strain K12) OX=83333 GN=trhP PE=1 SV=1	P76403	trhP	51 kDa	0	0	4	0
tRNA uridine(34) hydroxylase OS=Escherichia coli (strain K12) OX=83333 GN=trhO PE=1 SV=2	P24188	trhO	40 kDa	0	0	3	0
UPF0250 protein YbeD OS=Escherichia coli (strain K12) OX=83333 GN=ybeD PE=1 SV=1	P0A8J4	ybeD	10 kDa	10	2	10	6
UTP--glucose-1-phosphate uridylyltransferase OS=Escherichia coli (strain K12) OX=83333 GN=galF PE=1 SV=1	P0AAB6	galF	33 kDa	5	0	3	3
UTP--glucose-1-phosphate uridylyltransferase OS=Escherichia coli (strain K12) OX=83333 GN=galU PE=1 SV=2	P0AEP3	galU	33 kDa	2	0	0	0
Zinc chaperone YjiA OS=Escherichia coli (strain K12) OX=83333 GN=yjiA PE=1 SV=3	P24203	yjiA	36 kDa	9	4	0	0
Autonomous glycyl radical cofactor OS=Escherichia coli (strain K12) OX=83333 GN=grcA PE=1 SV=1	P68066	grcA	14 kDa	0	0	5	11
DNA topoisomerase 4 subunit A OS=Escherichia coli (strain K12) OX=83333 GN=parC PE=1 SV=1	P0AFI2	parC	84 kDa	0	0	5	9
Cluster of Protein GnsB OS=Escherichia coli (strain K12) OX=83333 GN=gnsB PE=3 SV=2 (P77695)	P77695 [2]	gnsB	7 kDa	6	0	5	7
Nucleoid-associated protein YbaB OS=Escherichia coli (strain K12) OX=83333 GN=ybaB PE=1 SV=1	P0A8B5	ybaB	12 kDa	0	0	0	6
Protein YhgF OS=Escherichia coli (strain K12) OX=83333 GN=yhgF PE=1 SV=3	P46837	yhgF	85 kDa	11	0	13	5
L-threonine dehydratase catabolic TdcB OS=Escherichia coli (strain K12) OX=83333 GN=tdcB PE=1 SV=1	P0AGF6	tdcB	35 kDa	14	0	10	5
Heat shock protein 15 OS=Escherichia coli (strain K12) OX=83333 GN=hslR PE=1 SV=1	P0ACG8	hslR	15 kDa	3	0	0	3
Uncharacterized protein YbjS OS=Escherichia coli (strain K12) OX=83333 GN=ybjS PE=3 SV=2	P75821	ybjS	38 kDa	0	0	2	3
Pyridoxine/pyridoxamine 5'-phosphate oxidase OS=Escherichia coli (strain K12) OX=83333 GN=pdxH PE=1 SV=2	P0AFI7	pdxH	26 kDa	0	0	0	2
Maltose/maltodextrin-binding periplasmic protein OS=Escherichia coli (strain K12) OX=83333 GN=malE	P0AEX9	malE	43 kDa	7	0	0	0
PTS system galactitol-specific EIIC component OS=Escherichia coli (strain K12) OX=83333 GN=gatC PE=1 SV=1	P69831	gatC	48 kDa	2	0	0	0
Large ribosomal subunit protein bL9 OS=Escherichia coli (strain K12) OX=83333 GN=rplI PE=1 SV=1	P0A7R1	rplI	16 kDa	7	0	7	0
PFL-like enzyme TdcE OS=Escherichia coli (strain K12) OX=83333 GN=tdcE PE=1 SV=2	P42632	tdcE	86 kDa	6	0	12	0
Aminodeoxychorismate synthase component 1 OS=Escherichia coli (strain K12) OX=83333 GN=pabB PE=1 SV=1	P05041	pabB	51 kDa	3	0	0	0
Carbamoyl phosphate synthase large chain OS=Escherichia coli (strain K12) OX=83333 GN=carB PE=1 SV=2	P00968	carB	118 kDa	2	0	0	0
Catalase HPII OS=Escherichia coli (strain K12) OX=83333 GN=katE PE=1 SV=1	P21179	katE	84 kDa	6	0	0	0
Cytosol aminopeptidase OS=Escherichia coli (strain K12) OX=83333 GN=pepA PE=1 SV=1	P68767	pepA	55 kDa	2	0	0	0
Diguanylate cyclase DgcM OS=Escherichia coli (strain K12) OX=83333 GN=dgcM PE=1 SV=2	P77302	dgcM	46 kDa	2	0	0	0
Exodeoxyribonuclease III OS=Escherichia coli (strain K12) OX=83333 GN=xthA PE=1 SV=4	P09030	xthA	31 kDa	0	0	3	0
Glycogen phosphorylase OS=Escherichia coli (strain K12) OX=83333 GN=glgP PE=3 SV=1	P0AC86	glgP	93 kDa	2	0	0	0
Glycogen synthase OS=Escherichia coli (strain K12) OX=83333 GN=glgA PE=1 SV=1	P0A6U8	glgA	53 kDa	13	0	3	0
Inner membrane protein YccF OS=Escherichia coli (strain K12) OX=83333 GN=yccF PE=1 SV=1	P0AB12	yccF	16 kDa	5	0	0	0
Intermembrane phospholipid transport system lipoprotein MlaA OS=Escherichia coli (strain K12) OX=83333 GN=mlaA PE=1 SV=1	P76506	mlaA	28 kDa	8	0	0	0
Major outer membrane lipoprotein Lpp OS=Escherichia coli (strain K12) OX=83333 GN=lpp PE=1 SV=1	P69776	lpp	8 kDa	8	0	0	0
NADH-quinone oxidoreductase subunit F OS=Escherichia coli (strain K12) OX=83333 GN=nuoF PE=1 SV=3	P31979	nuoF	49 kDa	2	0	0	0
Outer membrane lipoprotein SlyB OS=Escherichia coli (strain K12) OX=83333 GN=slyB PE=2 SV=1	P0A905	slyB	16 kDa	10	0	4	0
Outer membrane protein assembly factor BamA OS=Escherichia coli (strain K12) OX=83333 GN=bamA PE=1 SV=1	P0A940	bamA	91 kDa	5	0	0	0
Outer membrane protein assembly factor BamC OS=Escherichia coli (strain K12) OX=83333 GN=bamC PE=1 SV=1	P0A903	bamC	37 kDa	4	0	0	0
Peptidoglycan-associated lipoprotein OS=Escherichia coli (strain K12) OX=83333 GN=pal PE=1 SV=1	P0A912	pal	19 kDa	18	0	11	0
Potassium binding protein Kbp OS=Escherichia coli (strain K12) OX=83333 GN=kbp PE=1 SV=2	P0ADE6	kbp	16 kDa	12	0	0	0
Probable lipoprotein YiaD OS=Escherichia coli (strain K12) OX=83333 GN=yiaD PE=1 SV=2	P37665	yiaD	22 kDa	3	0	0	0
Protein translocase subunit SecA OS=Escherichia coli (strain K12) OX=83333 GN=secA PE=1 SV=2	P10408	secA	102 kDa	3	0	6	0
PTS system glucose-specific EIICB component OS=Escherichia coli (strain K12) OX=83333 GN=ptsG PE=1 SV=1	P69786	ptsG	51 kDa	46	0	19	0
RecBCD enzyme subunit RecD OS=Escherichia coli (strain K12) OX=83333 GN=recD PE=1 SV=2	P04993	recD	67 kDa	3	0	0	0
Respiratory nitrate reductase 1 beta chain OS=Escherichia coli (strain K12) OX=83333 GN=narH PE=1 SV=3	P11349	narH	58 kDa	8	0	0	0
Ribose import binding protein RbsB OS=Escherichia coli (strain K12) OX=83333 GN=rbsB PE=1 SV=1	P02925	rbsB	31 kDa	29	0	12	0
Single-stranded-DNA-specific exonuclease RecJ OS=Escherichia coli (strain K12) OX=83333 GN=recJ PE=1 SV=2	P21893	recJ	63 kDa	3	0	0	0
Succinate--CoA ligase [ADP-forming] subunit alpha OS=Escherichia coli (strain K12) OX=83333 GN=sucD PE=1 SV=2	P0AGE9	sucD	30 kDa	5	0	0	0
Sulfate adenylyltransferase subunit 1 OS=Escherichia coli (strain K12) OX=83333 GN=cysN PE=1 SV=1	P23845	cysN	53 kDa	3	0	10	0
Sulfite reductase [NADPH] flavoprotein alpha-component OS=Escherichia coli (strain K12) OX=83333 GN=cysJ PE=1 SV=4	P38038	cysJ	66 kDa	0	0	5	0
Type I restriction enzyme EcoKI endonuclease subunit OS=Escherichia coli (strain K12) OX=83333 GN=hsdR PE=1 SV=3	P08956	hsdR	134 kDa	0	0	2	0
Uncharacterized HTH-type transcriptional regulator YdcI OS=Escherichia coli (strain K12) OX=83333 GN=ydcI PE=3 SV=2	P77171	ydcI	33 kDa	2	0	0	0
Uncharacterized lipoprotein YbjP OS=Escherichia coli (strain K12) OX=83333 GN=ybjP PE=1 SV=1	P75818	ybjP	19 kDa	10	0	0	0
Uncharacterized sulfatase YdeN OS=Escherichia coli (strain K12) OX=83333 GN=ydeN PE=3 SV=2	P77318	ydeN	63 kDa	7	0	6	0
UPF0482 protein YnfB OS=Escherichia coli (strain K12) OX=83333 GN=ynfB PE=1 SV=1	P76170	ynfB	13 kDa	4	0	0	0
Vitamin B12 transporter BtuB OS=Escherichia coli (strain K12) OX=83333 GN=btuB PE=1 SV=2	P06129	btuB	68 kDa	7	0	0	0

## Sheet: Fig. 5A
SNIPE a.a.	Identity
1	0.05
2	0.04
3	0.06
4	0.07
5	0.07
6	0.07
7	0.07
8	0.05
9	0.12
10	0.08
11	0.08
12	0.04
13	0.05
14	0.09
15	0.11
16	0.09
17	0.09
18	0.06
19	0.09
20	0.1
21	0.15
22	0.14
23	0.1
24	0.07
25	0.07
26	0.09
27	0.06
28	0.05
29	0.04
30	0.03
31	0.03
32	0.01
33	0.01
34	0.08
35	0.04
36	0.03
37	0.06
38	0.03
39	0.04
40	0.04
41	0.12
42	0.05
43	0.07
44	0.05
45	0.1
46	0.08
47	0.21
48	0.2
49	0.08
50	0.05
51	0.23
52	0.11
53	0.2
54	0.15
55	0.24
56	0.1
57	0.28
58	0.11
59	0.11
60	0.11
61	0.22
62	0.1
63	0.08
64	0.12
65	0.13
66	0.09
67	0.04
68	0.06
69	0.03
70	0.02
71	0.03
72	0.04
73	0.02
74	0
75	0.01
76	0.01
77	0.01
78	0.02
79	0.02
80	0.04
81	0.01
82	0.02
83	0.02
84	0.03
85	0.02
86	0.03
87	0.07
88	0.06
89	0.08
90	0.07
91	0.06
92	0.06
93	0.08
94	0.08
95	0.07
96	0.09
97	0.11
98	0.09
99	0.08
100	0.14
101	0.18
102	0.11
103	0.1
104	0.29
105	0.15
106	0.09
107	0.1
108	0.17
109	0.07
110	0.1
111	0.17
112	0.12
113	0.06
114	0.09
115	0.18
116	0.14
117	0.15
118	0.46
119	0.11
120	0.11
121	0.13
122	0.31
123	0.13
124	0.13
125	0.26
126	0.15
127	0.28
128	0.14
129	0.14
130	0.15
131	0.21
132	0.14
133	0.27
134	0.12
135	0.61
136	0.18
137	0.46
138	0.21
139	0.38
140	0.15
141	0.25
142	0.27
143	0.39
144	0.13
145	0.2
146	0.48
147	0.19
148	0.16
149	0.32
150	0.32
151	0.18
152	0.18
153	0.49
154	0.19
155	0.11
156	0.18
157	0.52
158	0.13
159	0.14
160	0.42
161	0.78
162	0.11
163	0.41
164	0.29
165	0.28
166	0.13
167	0.05
168	0.01
169	0.01
170	0.2
171	0.1
172	0.91
173	0.19
174	0.09
175	0.3
176	0.1
177	0.19
178	0.11
179	0.37
180	0.27
181	0.34
182	0.19
183	0.31
184	0.47
185	0.13
186	0.18
187	0.21
188	0.53
189	0.18
190	0.26
191	0.33
192	0.17
193	0.18
194	0.16
195	0.13
196	0.3
197	0.33
198	0.44
199	0.21
200	0.36
201	0.55
202	0.73
203	0.67
204	0.97
205	0.25
206	0.71
207	0.41
208	0.54
209	0.26
210	0.33
211	0.43
212	0.25
213	0.26
214	0.33
215	0.28
216	0.16
217	0.17
218	0.72
219	0.17
220	0.11
221	0.15
222	0.2
223	0.22
224	0.18
225	0.58
226	0.55
227	0.1
228	0.33
229	0.38
230	0.28
231	0.17
232	0.16
233	0.37
234	0.47
235	0.36
236	0.33
237	0.33
238	0.19
239	0.15
240	0.2
241	0.1
242	0.23
243	0.14
244	0.63
245	0.22
246	0.1
247	0.13
248	0.77
249	0.33
250	0.12
251	0.44
252	0.52
253	0.33
254	0.18
255	0.93
256	0.75
257	0.12
258	0.59
259	0.26
260	0.21
261	0.35
262	0.33
263	0.11
264	0.21
265	0
266	0.36
267	0.26
268	0.18
269	0.92
270	0.48
271	0.7
272	0.51
273	0.43
274	0.4
275	0.34
276	0.31
277	0.42
278	0.36
279	0.34
280	0.21
281	0.73
282	0.93
283	0.79
284	0.24
285	0.39
286	0.35
287	0.21
288	0.29
289	0.8
290	0.2
291	0.4
292	0.28
293	0.51
294	0.15
295	0.17
296	0.17
297	0.27
298	0.41
299	0.54
300	0.72
301	0.53
302	0.13
303	0.17
304	0.31
305	0.21
306	0.23
307	0.37
308	0.55
309	0.22
310	0.37
311	0.43
312	0.24
313	0.17
314	0.26
315	0.22
316	0.12
317	0.09
318	0.28
319	0.11
320	0.1
321	0.15
322	0.14
323	0.13
324	0.09
325	0.1
326	0.19
327	0.19
328	0.14
329	0.23
330	0.38
331	0.23
332	0.29
333	0.76
334	0.34
335	0.12
336	0.21
337	0.77
338	0.17
339	0.4
340	0.42
341	0.29
342	0.15
343	0.26
344	0.11
345	0.3
346	0.4
347	0.47
348	0.15
349	0.37
350	0.43
351	0.62
352	0.32
353	0.29
354	0.56
355	0.45
356	0.23
357	1
358	0.43
359	0.95
360	1
361	0.51
362	0.95
363	1
364	1
365	0.56
366	1
367	0.67
368	0.97
369	1
370	0.5
371	0.27
372	0.56
373	0.35
374	0.99
375	0.92
376	1
377	0.52
378	1
379	0.99
380	1
381	0.95
382	0.49
383	1
384	0.25
385	0.76
386	0.99
387	0.63
388	0.26
389	0.99
390	1
391	0.74
392	0.57
393	0.98
394	0.9
395	0.99
396	1
397	1
398	0.09
399	0.95
400	1
401	0.63
402	0.98
403	0.93
404	0.43
405	0.75
406	0.35
407	0.58
408	0.33
409	0.63
410	1
411	0.61
412	0.23
413	0.78
414	1
415	0.16
416	0.17
417	0.94
418	0.96
419	0.21
420	0.14
421	0.91
422	0.15
423	0.12
424	0.17
425	0.57
426	0.4
427	1
428	0.21
429	0.42
430	1
431	0.09
432	0.97
433	0.74
434	1
435	0.84
436	1
437	0.21
438	0.45
439	0.23
440	0.41
441	0.15
442	0.46
443	0.5
444	0.25
445	0.14
446	0.3
447	0.42
448	0.14
449	0.11
450	0.08
451	0.08
452	0.09
453	0.06
454	0.16
455	0.24
456	0.25
457	0.55
458	0.21
459	0.17
460	0.14
461	0.38
462	0.33
463	0.97
464	0.16
465	0.41
466	0.61
467	0.43
468	0.46
469	0.48
470	0.29
471	0.25
472	0.22
473	0.16
474	0.15
475	0.14
476	0.09
477	0.1
478	0.08
479	0.09
480	0.08
481	0.07
482	0.04
483	0.08
484	0
485	0
486	0.03
487	0.02
488	0.05
489	0.05
490	0.09
491	0.04
492	0.08
493	0.12
494	0.12
495	0.11
496	0.24
497	0.44
498	0.17
499	0.13
500	0.31
501	0.08

[truncated: 23 more sheets: Fig. 5B, Fig. 5C, Fig. 5D-E, Fig. 5F, E.D.Fig. 1A, E.D.Fig.1B, E.D.Fig. 1D, E.D.Fig. 1E, E.D.Fig. 1G, E.D.Fig. 3B, E.D.Fig. 3C, E.D.Fig. 4D-E, E.D. Fig. 4F, E.D.Fig. 4G, E.D.Fig. 4I, E.D.Fig. 4J, E.D.Fig. 6B, E.D.Fig. 6C, E.D.Fig.7A, E.D.Fig. 7B …]
